# Supplementary material for: The complexity of titin splicing pattern in human adult skeletal muscles
Source: Skelet Muscle. 2018 Mar 29;8:11. doi: 10.1186/s13395-018-0156-z (PMC5874998; doi:10.1186/s13395-018-0156-z)
Supplement: Supplementary file 1 — Table S1. List of samples analyzed. (XLSX 11 kb) [file 13395_2018_156_MOESM1_ESM.xlsx]

## Sheet: Sheet1
		Table S1 - List of samples analyzed
		Patient	Sex	Muscle	#ASEs	Junction reads*
		I	M	Tibialis Anterior	417	29188
				Flexor hallucis Longus	739	939734
				Soleus	821	587209
		II	M	Extensor digit. Longus	858	2441596
		III	M	Extensor digit. Longus	1146	3125077
				Tibialis Anterior	484	53056
				Flexor hallucis Longus	956	1880978
		IV	M	Tibialis Anterior	473	173714
				Flexor hallucis Longus	838	945640
				Soleus	607	473597
		V	M	Extensor digit. Longus	1070	2522123
		VI	F	Gracilis	777	1105206
				Semitendinous	735	941984
				Adductor Magnus	988	2021007
		VII	F	Gracilis	730	909352
				Semimembranous	467	79099
				Semitendinous	516	140123
				Vastus Medialis	843	1607679
		VIII	F	Gracilis	600	677282
				Semimembranous	609	473077
				Semitendinous	532	203192
				Biceps Femoris	691	690347
				SARTORIUS	703	868495
				Vastus Lateralis	720	836799
		IX	M	Semimembranous	539	311726
				Vastus Medialis	676	448928
				Vastus Lateralis	694	577403
				SARTORIUS	611	395368
				Biceps Femoris	685	443008
				Adductor Magnus	580	349614
				Semitendinous	654	511892
		X	F	Vastus Medialis	1043	2219704
				Vastus Lateralis	649	328385
				SARTORIUS	594	466524
				GRACILIS	717	763864
				Biceps Femoris	643	316101
				Adductor Magnus	690	631902
		XI	M	Vastus Medialis	623	590425
				Vastus Lateralis	616	333137
				SARTORIUS	621	386545
				Biceps Femoris	659	337819
				Adductor Magnus	590	357006
		*total number of reads spanning at least two exons
