# Supplementary material for: The complexity of titin splicing pattern in human adult skeletal muscles
Source: Skelet Muscle. 2018 Mar 29;8:11. doi: 10.1186/s13395-018-0156-z (PMC5874998; doi:10.1186/s13395-018-0156-z)
Supplement: Supplementary file 2 — Table S2. N2A splicing junctions. (XLSX 44 kb) [file 13395_2018_156_MOESM2_ESM.xlsx]

## Sheet: Sheet1
	Table S2 - N2A splicing junctions
	Donor exon	Acceptor exon	#TotReads	#TotReads
				Adductor Magnus	Biceps Femoris	Extensor digit. Longus	Flexor hallucis Longus	Gracilis	Sartorius	Semimembranous	Semitendinous	Soleus	Tibialis Anterior	Vastus Lateralis	Vastus Medialis
	1	2	283964	32012	27483	36607	23538	38399	28495	10370	22587	15055	2744	24827	21847
	2	3	217069	23173	14782	45916	20001	24776	16124	9550	18307	7190	1615	13981	21654
	3	4	173876	14640	6718	44663	18891	15758	9356	3298	8709	3381	1258	11233	35971
	4	5	117661	9635	5901	21704	11243	9851	7340	2842	6388	3386	974	6937	31460
	5	6	106293	9082	3787	34380	14208	11495	5167	1980	5644	2434	870	4217	13029
	6	7	119792	12546	6286	27088	14276	9726	7976	3165	7120	4090	878	9520	17121
	7	8	189345	15451	8264	45511	20895	19651	9494	4268	9245	9341	1319	10368	35538
	8	9	103807	12221	4261	28414	12832	8417	5551	2501	5359	2802	811	4595	16043
	9	10	92420	7566	4281	24939	12778	7278	5121	2197	5029	3162	782	5028	14259
	10	11	94	5	0	60	6	1	3	0	0	0	0	0	19
	11	12	70	7	2	19	10	7	3	0	6	2	1	2	11
	12	13	84263	7914	4280	14353	8310	10812	6246	2949	4181	2057	1019	4298	17844
	13	14	72797	5284	4466	15426	8428	11929	6408	2872	4382	2987	904	3267	6444
	14	15	112261	8168	4729	19921	11813	7031	5750	2051	4346	3502	852	5925	38173
	15	16	46119	4534	2565	10662	6036	4092	3316	1292	2609	1707	459	2900	5947
	16	17	241766	26721	10520	66849	26829	32771	13628	5244	10885	8326	2186	13592	24215
	17	18	160670	15305	6774	49288	17330	23314	8526	3563	8346	4600	1351	8055	14218
	18	19	154012	15467	7885	33683	14764	14931	10416	3493	7604	4343	1179	10814	29433
	19	20	138285	13162	7461	37087	17320	14499	9056	3458	8337	5481	1359	7873	13192
	20	21	169622	17426	8897	43665	19655	16131	11338	3554	8298	5099	1646	10422	23491
	21	22	86710	8086	5121	19500	9840	10276	5620	2628	5973	3141	783	5444	10298
	22	23	88402	7450	5328	18901	11758	8819	6164	3076	5583	3268	981	6612	10462
	23	24	75725	7195	4398	19376	8790	7971	5417	2418	4535	2538	764	4306	8017
	24	25	68052	5869	3668	20400	8364	6859	4660	1607	4130	2665	614	3715	5501
	25	26	85906	8929	5118	19014	10466	7879	6619	1932	4768	2799	862	6821	10699
	26	27	89826	7656	4664	26066	12048	9164	5492	2427	5191	2754	1013	5187	8164
	27	28	125490	11865	5904	31207	13974	12541	7475	2800	6546	3633	1132	7867	20546
	28	29	214913	23274	13773	43771	24125	22304	14230	6203	13100	8313	1932	15618	28270
	29	30	110521	8789	4753	30497	15142	12691	5925	3791	7066	3435	1203	5108	12121
	30	31	110754	11271	7433	20077	12400	10313	8025	3115	6439	4732	1008	8862	17079
	31	32	120078	12568	8282	25166	14242	12613	9239	3646	7413	4073	964	9222	12650
	32	33	78567	8508	5518	16726	8804	7913	6069	2190	5049	2714	701	5654	8721
	33	34	90974	7109	5258	20335	12723	9634	6145	3021	5831	6978	1074	5795	7071
	34	35	127614	12048	6068	33442	14735	12635	7463	2813	6324	3514	1034	7911	19627
	35	36	149746	14725	6983	45766	17483	17526	8782	4094	9241	4297	1201	6917	12731
	36	37	86673	8328	5056	20381	9984	8862	5946	2060	4686	2675	722	6263	11710
	37	38	248730	26156	17100	49309	28205	24611	18110	7896	14316	9094	1747	19405	32781
	38	39	255122	24951	16083	45563	26783	27381	17559	8648	15684	10546	2138	17308	42478
	39	40	147001	15161	7564	35113	17263	15281	8712	4581	9282	4861	1221	8653	19309
	40	41	116982	12272	6962	31974	13056	11387	8354	2972	6488	3428	930	6540	12619
	41	42	88351	7858	4013	27506	10834	11440	4597	2019	5036	2873	614	4591	6970
	42	43	113341	9328	4378	24108	10685	10462	5719	2063	5503	2488	650	5965	31992
	43	44	147856	18962	8103	35706	16297	13287	10459	3280	7547	3128	1006	10510	19571
	44	47	105609	9486	5462	27735	12416	11882	6694	2408	5851	2720	842	5976	14137
	47	50	132355	13059	6395	38213	14736	14669	7554	2803	6978	3532	891	6537	16988
	50	51	149824	15969	7713	38617	20390	13641	9212	3731	8399	5220	1196	9677	16059
	51	52	69738	7965	4395	14030	8069	8143	4823	2031	4140	3319	655	4874	7294
	52	53	152313	13179	8231	31746	22232	15412	9166	5012	8995	8701	1708	8953	18978
	53	54	99746	7646	4877	24864	12685	10020	5601	2936	6125	4692	908	5483	13909
	54	55	127964	11721	7924	21401	10921	13131	8933	2713	6938	3422	795	11838	28227
	55	56	111126	9536	6268	24975	12501	11369	7214	2558	6290	2981	769	8816	17849
	56	57	136138	15227	6504	30471	15224	13007	8274	3142	6512	3758	976	9566	23477
	57	58	115955	13160	7072	24436	11693	12649	8764	2500	6510	3962	868	10465	13876
	58	59	117143	10806	7335	24772	14722	12728	8571	3851	8371	5134	1017	8405	11431
	59	60	129344	13385	6718	30122	12612	14397	8562	3461	7290	3665	896	9387	18849
	60	61	143279	12720	7494	32171	16369	14282	9128	3538	7379	4944	1114	10236	23904
	61	62	133111	11482	9477	22205	15650	15435	9999	4463	9434	6967	1198	10698	16103
	62	63	112626	10000	5174	25896	13637	9657	6628	2799	5624	2943	1067	7044	22157
	63	64	159802	18206	7678	38732	18944	14310	9596	3931	8301	4694	1122	10048	24240
	64	65	116728	11224	5717	29129	14558	11160	6882	2740	5941	4219	908	7319	16931
	65	66	135150	16455	9492	22182	14024	12463	10852	4429	8068	4489	970	12878	18848
	66	67	158099	14252	8502	32609	19893	15684	9451	5054	9175	4937	1446	11384	25712
	67	68	129455	14567	8633	27721	15067	12149	9402	3738	7865	4659	1132	10231	14291
	68	69	212382	21885	11777	47476	26978	20408	13513	6855	12179	7163	2039	13408	28701
	69	70	174058	17729	10612	32041	22959	18677	12835	5679	10473	7092	1699	13660	20602
	70	71	102950	10506	5456	27762	11869	10749	6368	2627	6266	2748	784	5879	11936
	71	72	139407	12577	5244	39626	16932	12463	6399	3102	7234	3526	967	6241	25096
	72	73	224252	25991	20962	24375	19763	24931	20940	7478	13775	8231	1477	24183	32146
	73	74	126952	11883	7408	30560	14504	13796	9009	3359	7590	4187	911	9479	14266
	74	75	161952	15803	7865	33660	17145	15354	9682	4128	8255	3965	1004	11340	33751
	75	76	135299	12559	7190	32473	17546	12492	8988	3169	7260	4598	1100	9060	18864
	76	77	157820	13402	7292	43795	18321	16501	9120	3836	9100	4545	1118	7927	22863
	77	78	139025	12355	7413	29744	17218	11635	9115	3590	7943	3836	1149	9596	25431
	78	79	135251	14916	6835	36211	16149	13613	8021	3525	8088	3456	1057	7860	15520
	79	80	126994	12032	6849	28481	15154	11113	8547	3271	7275	3465	1077	8484	21246
	80	81	92088	9545	5421	23481	10873	10852	6118	2347	5524	2933	689	6002	8303
	81	82	130728	10395	7116	24864	15396	13401	7280	3238	7330	4363	956	8178	28211
	82	83	132714	12558	9831	19060	10372	11852	9561	4087	9146	5087	798	10309	30053
	83	84	136228	12291	6870	36743	16844	13803	8237	3298	8080	3365	1008	8131	17558
	84	85	155542	15679	8238	36944	17745	16893	9579	3882	8544	5278	1078	11522	20160
	85	86	74847	8194	3954	17739	8819	9111	4885	1892	4190	2253	525	5408	7877
	86	87	99370	8489	4892	25405	12190	9106	6483	2703	5715	2834	782	5174	15597
	87	88	117207	13284	6555	27405	15968	10322	8517	2920	6406	3214	1073	8381	13162
	88	89	51360	5181	2680	13183	6352	5900	3646	1497	2973	1617	485	2907	4939
	89	90	83114	9511	5101	18215	7172	9857	5542	2496	5283	2615	704	5931	10687
	90	91	131003	14106	6197	31020	13459	11899	7586	3185	6750	3357	773	7986	24685
	91	92	99457	10339	4586	27932	13455	10210	6033	2556	5874	2897	911	4509	10155
	92	93	146964	10822	6521	36394	15537	15232	7258	3274	7533	4341	921	7274	31857
	93	94	150776	16929	8687	32214	16688	16109	9573	4230	8763	5124	1029	10980	20450
	94	95	195986	18475	11320	43358	25383	19328	13397	6964	12220	7092	1716	12436	24297
	95	96	105522	9882	5532	24197	12084	10260	7224	2910	5778	3292	941	6218	17204
	96	97	115833	9315	5856	26852	15232	10905	7164	2785	6244	4050	986	6801	19643
	97	98	90561	7437	4810	22439	11411	9899	6275	2765	5532	2961	832	5508	10692
	98	99	62050	6794	3606	16591	7455	6476	4449	1340	3028	1693	463	4664	5491
	99	100	67044	6332	3681	15596	7764	6589	4698	1652	3780	1872	490	4858	9732
	100	101	105871	9200	4220	32552	14395	9670	5644	2429	5462	2352	783	5374	13790
	101	102	145407	12995	7053	42640	20006	16469	8893	3643	8420	4581	1216	7493	11998
	102	103	58529	5878	3726	12923	6246	7153	3998	1609	3582	2227	404	3476	7307
	103	104	110178	9603	5774	26451	11846	12737	6600	3177	6118	3238	692	6252	17690
	104	105	202937	22024	14949	34618	19438	24103	15696	7614	13553	6533	1266	15409	27734
	105	106	89314	10181	4430	22486	12552	8420	5441	3075	5361	3019	781	4373	9195
	106	107	106601	10465	5008	30561	13698	9482	6205	2612	5524	2780	855	5190	14221
	107	108	130850	11268	6999	27921	17527	13163	8364	3806	6895	4871	1214	8348	20474
	108	109	89526	10113	5077	20595	8881	9971	5932	2517	4966	2405	565	5849	12655
	109	110	127007	12267	4409	44912	14553	14559	5924	2339	5749	2905	734	4914	13742
	110	111	115752	10682	3815	41496	13206	12981	5045	2037	5174	2643	682	4248	13743
	111	112	88151	10642	4153	17530	8649	6891	5087	1712	3650	2061	457	6006	21313
	112	113	70237	7133	3992	14796	7281	6495	4893	1725	3193	2488	381	4823	13037
	113	114	116096	13953	6132	28396	16134	10928	7350	3017	5879	4005	970	7905	11427
	114	115	87487	9575	4506	24076	12318	8185	4859	2169	4772	2637	639	4948	8803
	115	116	192770	19348	12607	21636	25098	22851	14314	7445	10124	14646	1678	18772	24251
	116	117	98900	9320	6734	17500	10838	11987	7838	3902	5874	5508	679	7678	11042
	117	118	101526	11147	7176	21571	9558	13846	7379	3685	6569	3731	601	6984	9279
	118	119	103358	10373	6350	26633	11159	11671	7512	3484	6366	3085	604	5893	10228
	119	120	69762	6753	3985	14991	6945	8018	4228	1993	3541	2447	386	5068	11407
	120	121	59269	7519	3002	15580	6530	6385	3556	1141	2553	1549	375	3639	7440
	121	122	51656	6227	2528	13531	5228	5066	3393	843	1988	1375	282	2686	8509
	122	123	42226	4576	2296	9509	4443	3877	2863	694	1644	1194	264	2844	8022
	123	124	52888	4627	2179	12901	4986	3762	2469	606	1479	1172	298	2468	15941
	124	125	43114	3848	2042	8911	3987	3628	2337	742	1561	1305	223	2469	12061
	125	126	72445	7404	2925	22226	8983	7513	3833	1338	3034	2066	518	3396	9209
	126	127	30445	2787	1075	10923	3139	4415	1502	705	1584	938	178	1008	2191
	127	128	64140	5935	2972	15897	6751	7908	3882	1156	2640	1562	377	3949	11111
	128	129	54418	5248	2948	13014	6722	6465	3398	1445	2726	2847	415	3724	5466
	129	130	135970	14316	8815	26346	16742	17511	9789	4418	6620	9235	1059	9341	11778
	130	131	96222	12777	7885	15662	7205	12354	7731	2750	5103	4120	451	7749	12435
	131	132	86508	11908	6747	16907	7049	7723	7464	2531	4678	2330	383	7010	11778
	132	133	33712	3885	1853	8782	3077	4677	1872	653	1575	753	234	1826	4525
	133	134	32595	3475	1501	8129	3170	5208	1608	575	1389	706	199	1509	5126
	134	135	76821	7775	2900	24512	7882	10148	3882	1275	2885	1688	477	3491	9906
	135	136	105055	10255	5224	30226	11254	10490	6463	2413	4247	2497	630	5859	15497
	136	137	67473	7444	5083	5974	7712	7502	5674	2936	3635	6371	651	5225	9266
	137	138	97703	15072	8340	9206	9455	10220	8010	3680	4878	6591	679	7797	13775
	138	139	45417	6457	4033	5987	4387	4655	4095	1438	2224	2135	238	3649	6119
	139	140	40648	4142	2205	8761	4306	3468	2492	812	1624	1564	236	2383	8655
	140	141	36484	4744	1967	8665	4600	3185	2311	792	1505	1312	370	2107	4926
	141	142	60744	5841	2428	19244	8038	7235	2961	1331	2739	2356	507	2595	5469
	142	143	39962	3896	1770	11550	3854	6383	2219	879	1663	1136	239	2014	4359
	143	144	91629	10758	3740	29589	7539	14139	4722	1688	3591	1691	424	4141	9607
	144	145	32373	2981	1522	11709	2951	4999	1969	524	1245	858	204	1260	2151
	145	146	48327	5354	1906	16066	4477	6058	2483	799	1708	1105	290	2475	5606
	146	147	50270	8372	2141	14682	5990	4526	1670	699	2325	1471	390	2748	5256
	147	149	3506	512	133	930	377	460	138	89	205	87	29	182	364
	149	151	21833	2928	976	6530	2694	2244	830	281	784	655	111	1215	2585
	151	152	60155	5755	2677	16294	5673	7050	3677	1134	2080	1678	414	3170	10553
	152	153	52449	5965	2500	14002	5174	5315	3607	1172	1929	1660	445	2814	7866
	153	154	46011	5346	2030	13739	5269	4515	2710	886	1810	1330	303	2378	5695
	154	155	33466	5627	1457	8119	4122	1868	597	469	1868	963	260	1844	6272
	155	156	19346	2858	658	5848	2953	1103	265	354	1411	447	129	982	2338
	156	157	29870	4363	1559	6164	3649	1521	592	623	2005	756	158	1852	6628
	157	158	34205	4934	1403	9911	3729	3363	1437	804	2115	867	221	1601	3820
	158	175	21290	1452	1106	5965	1409	4744	2441	656	455	648	215	868	1331
	175	182	8768	1323	379	1308	886	1573	826	360	643	266	147	434	623
	182	183	69973	6459	3066	12841	6073	6284	2455	1405	3951	2147	756	5466	19070
	183	203	0	0	0	0	0	0	0	0	0	0	0	0	0
	203	204	4939	651	86	1904	579	728	83	9	144	120	13	156	466
	204	205	30824	2703	1054	5510	2279	2543	1001	459	1246	666	261	1721	11381
	205	206	62529	6437	2709	17789	6808	10313	3673	1306	3186	2096	346	2933	4933
	206	207	59939	6777	2406	17970	5844	8102	3403	1202	2395	1890	341	3020	6589
	207	208	31468	3771	1541	7760	3008	3787	2334	591	1299	1174	175	1917	4111
	208	209	45435	5598	1954	13477	4357	5417	2772	715	1708	1188	242	2165	5842
	209	210	40830	6337	2795	7140	3935	3510	4082	607	1834	1121	319	2899	6251
	210	211	40066	3780	1898	11786	4391	4751	2750	733	1823	1048	259	2363	4484
	211	212	92712	9393	3065	27492	8494	13472	4249	1414	3162	1877	499	3453	16142
	212	218	53547	6697	1853	16467	4569	6378	4305	1245	1358	1282	278	2683	6432
	218	219	35616	3601	2260	10022	4062	3747	2813	657	1598	1054	262	2604	2936
	219	220	35793	3733	2241	9470	3772	4486	2405	709	1684	948	243	2417	3685
	220	221	132396	13541	6221	34096	12605	16341	7393	2338	5032	2526	880	8847	22576
	221	222	62258	6181	2962	17604	6234	7099	3538	1340	2743	1814	450	3517	8776
	222	223	94387	8048	4034	23889	9149	8514	4845	1680	3677	2179	526	4838	23008
	223	224	51524	5126	2646	15099	6408	4591	2999	1105	2473	1571	392	2842	6272
	224	225	55774	7515	2842	14586	6432	4720	3511	1087	2118	1331	363	3171	8098
	225	226	67389	7073	3181	18846	8113	6647	4105	1263	2584	1592	432	4077	9476
	226	227	59259	7016	2542	18678	6018	6802	3444	1218	3066	1097	472	2126	6780
	227	228	109331	13064	7284	23203	12128	10522	8429	3430	6165	3966	797	7545	12798
	228	229	118771	11982	4742	35045	14086	10305	6186	2538	5736	2517	926	5622	19086
	229	230	62312	7380	2707	17912	7458	6991	3598	1429	3191	1433	496	3535	6182
	230	231	79719	8735	3852	21628	9099	8095	5051	1762	3839	1782	553	5472	9851
	231	232	40435	3239	2352	10712	4977	4438	3043	1201	2403	1323	384	2780	3583
	232	233	167329	17204	7981	41859	18937	17806	10172	4349	8178	3262	1244	13477	22860
	233	234	59394	5882	4255	13298	5704	7133	5116	1996	3895	2056	434	4462	5163
	234	235	143780	10384	4850	54312	17233	22183	6020	3260	7523	3281	1165	4502	9067
	235	236	73378	5626	3012	24924	7321	11024	3902	1941	4148	1645	519	2908	6408
	236	237	130999	14243	6102	37036	16996	12609	7609	3040	6666	3267	1072	6830	15529
	237	238	100767	10996	5024	26695	12465	8866	6409	2397	5077	2459	765	5876	13738
	238	239	111425	10931	5190	30661	16309	11312	6164	2950	6002	3806	1033	6532	10535
	239	240	86203	8295	3982	25562	10846	10382	4880	2092	4271	2981	642	4268	8002
	240	241	93577	10546	5682	23973	11379	8874	7131	1966	4724	2449	704	6925	9224
	241	242	89833	9382	3959	27639	11000	8493	5141	1797	4208	2058	682	4278	11196
	242	243	65763	5959	3217	20938	8275	7102	4093	1336	3467	1674	454	3665	5583
	243	244	80645	6387	4160	22989	10618	9114	4721	2158	4742	2377	599	4399	8381
	244	245	204842	19535	8341	46545	21648	20418	11012	4474	9048	3863	1437	12789	45732
	245	246	93018	10371	5145	22177	12928	9173	6375	2922	5707	2905	876	5827	8612
	246	247	103196	11462	5443	27397	12695	11110	6332	2752	5465	3988	788	5136	10628
	247	248	78639	8159	5012	12245	8537	7474	6219	2566	4433	2924	605	5958	14507
	248	249	92063	8569	5478	20622	11501	9071	6669	2775	5729	2538	738	7165	11208
	249	250	135987	12443	6616	38294	15095	15598	8212	2943	6955	3378	938	8233	17282
	250	251	95013	8983	3937	30643	12186	11520	4907	2312	5081	3028	790	4022	7604
	251	252	79068	7838	4457	20942	10080	8158	5385	2218	4700	2964	684	4501	7141
	252	253	96792	9375	5594	23019	12321	10210	6328	2718	5711	3094	847	6690	10885
	253	254	97353	10556	5808	24714	11237	10492	6634	2951	5864	3163	675	5934	9325
	254	255	165075	19406	7687	50332	20504	16419	10060	4012	8290	4185	1267	7580	15333
	255	256	123764	10084	6051	28648	14567	10903	7421	3549	6950	2752	1048	7185	24606
	256	257	75728	6686	3697	22937	10081	8122	4447	1963	4383	2398	661	4367	5986
	257	258	78186	7658	4459	20637	8929	9188	5247	1916	4796	2852	695	4455	7354
	258	259	66247	6787	3509	18383	8121	7177	4486	2016	4371	1907	623	2982	5885
	259	260	150024	15222	8896	28537	15216	14121	10408	4470	8567	4829	1032	9672	29054
	260	261	86673	7549	3866	26676	10609	9100	4577	2009	4800	2072	685	4369	10361
	261	262	94532	11407	5087	17353	8260	9322	5995	2225	4352	2378	626	6475	21052
	262	263	86042	8770	4714	22540	9931	9005	5588	1943	4641	2455	700	5044	10711
	263	264	93888	10024	5548	20876	13141	8915	6644	2494	5262	3275	909	7290	9510
	264	265	80469	8739	4725	17961	8927	7819	5641	1991	4201	2144	620	6879	10822
	265	266	76925	7473	3941	20832	9587	7440	4818	1890	4422	2203	553	4673	9093
	266	267	112287	15247	5715	26830	11426	10282	7161	2194	5187	2575	676	7739	17255
	267	268	122234	14279	6932	28722	13398	12835	8211	2642	6469	3206	824	10270	14446
	268	269	122447	11339	5467	38994	15193	15345	6914	2549	5985	3150	876	6705	9930
	269	270	187283	21476	12038	40758	19302	17618	13703	4990	10513	5774	1123	12314	27674
	270	271	197406	22086	9873	44686	23372	19628	12206	5528	10014	6925	1906	11620	29562
	271	272	88855	8668	5040	23413	10251	8782	6286	2533	5472	2559	710	5435	9706
	272	273	137678	13955	9516	18077	13492	14691	10197	4301	8108	5533	1063	11727	27018
	273	274	170221	21557	10114	40474	17055	17031	12364	4014	8528	4735	1194	12321	20834
	274	275	147248	12389	7213	35226	16570	14000	8474	4173	7898	4113	1149	8955	27088
	275	276	104725	11778	5217	28301	12389	11743	6166	2944	5967	2654	803	5209	11554
	276	277	120430	15075	6527	32382	14015	11169	8067	2872	6476	2844	911	7113	12979
	277	278	87949	9915	4330	24091	11242	8337	5631	2117	4746	2507	689	4410	9934
	278	279	41439	4955	3669	6063	3991	5036	3811	1345	2765	1867	326	3867	3744
	279	280	101527	12624	5836	20740	11427	9818	6717	2799	5879	2762	760	6911	15254
	280	281	87489	7528	4134	24537	10638	8375	5836	2130	4688	2335	794	4586	11908
	281	282	138727	14393	5975	33130	16133	10582	7888	3069	6556	3192	887	7278	29644
	282	283	107358	11264	5685	26432	13979	8915	7616	3035	5925	2979	1065	6759	13704
	283	284	79129	9326	4753	17778	9128	8158	5840	1928	4154	2298	567	6603	8596
	284	285	133554	13467	8663	25007	14403	17646	10052	3788	7854	5207	1006	10017	16444
	285	286	175605	19577	7765	51447	19487	20186	9603	4393	8793	5177	1345	8205	19627
	286	287	166945	13978	6987	49334	17512	18912	8481	4200	8045	5233	1132	6308	26823
	287	288	76959	6417	4362	15523	7882	6929	5351	2225	4417	2534	515	4740	16064
	288	289	125929	12963	7362	30441	13143	11418	8035	3493	7262	3498	757	7615	19942
	289	290	97441	9657	4893	27936	11324	9712	5929	2357	4749	2986	721	4759	12418
	290	291	21886	2332	1466	5199	2327	2384	1900	641	1340	875	171	1229	2022
	291	292	105242	10376	4791	30943	12145	9974	6515	2507	5449	2270	818	5532	13922
	292	293	78153	7733	3725	24715	8762	8002	5092	1902	4225	2396	572	3634	7395
	293	294	163652	16570	10167	26444	13026	15080	11904	4106	8584	4139	989	12208	40435
	294	295	81251	8725	6651	12026	9092	10291	6641	2767	4740	5444	729	6333	7812
	295	296	74036	6551	3974	20765	7807	7475	5062	1726	3964	2324	539	4606	9243
	296	297	80676	9801	4812	19335	10084	7717	5907	2038	4132	2049	729	5468	8604
	297	298	80522	8127	4571	21957	10240	7517	5715	2294	4515	2100	677	4606	8203
	298	299	101797	13656	5369	25969	12607	7913	7540	2570	4735	2413	921	5570	12534
	299	300	99595	8408	5679	23259	12903	10333	5944	3328	6362	4033	823	5807	12716
	300	301	137216	14401	6691	36668	17343	11966	8392	3564	7171	3318	1166	7964	18572
	301	302	47022	5213	3035	11671	5387	4973	3437	1390	2937	1460	364	2893	4262
	302	303	107443	9657	5313	27601	13046	9583	7289	3077	6143	2581	1026	5853	16274
	303	304	146044	16771	6760	37638	17027	13471	8698	3621	7773	3395	967	7870	22053
	304	305	90380	9777	4061	26456	11706	9365	5116	2289	4620	2439	789	4981	8781
	305	306	94560	10023	4875	27044	10797	11886	5852	2334	4822	2374	732	5285	8536
	306	307	112319	8441	4171	34450	10565	13225	5743	2232	5357	2597	745	5377	19416
	307	308	87570	9312	5281	22368	9663	9434	6114	2340	4848	2581	641	5510	9478
	308	309	119281	14566	7385	25237	11763	10438	7829	2634	5619	3777	712	8533	20788
	309	310	147224	15629	8269	28637	17569	12986	9819	3832	7146	6320	1300	10643	25074
	310	311	71884	7844	4143	12198	7139	6436	4801	1900	3913	2148	454	5914	14994
	311	312	65073	7731	4574	14053	6888	7874	5290	1813	4048	2169	427	3945	6261
	312	313	107539	12533	5924	23620	11191	9698	7252	2694	6024	2505	717	6611	18770
	313	314	49560	4805	2737	14896	5756	5652	3084	1464	3148	1508	401	2417	3692
	314	315	39651	3552	2064	10199	5064	3840	2570	963	2337	1316	359	2064	5323
	315	316	69359	6842	3837	15207	7629	6576	4752	1751	3798	2467	537	4619	11344
	316	317	52048	5832	3657	10624	6197	4611	4217	1299	2979	1633	371	4679	5949
	317	318	130652	14398	8427	25361	15319	12038	10552	3655	7222	3611	1152	11542	17375
	318	319	126490	13404	6541	34995	15894	11654	8216	3545	6963	3430	1209	7078	13561
	319	320	129127	14179	6203	38731	16217	12341	7552	3168	6810	3216	1041	6243	13426
	320	321	173256	14764	7405	57103	19979	22838	8230	4226	9913	4982	1338	7873	14605
	321	322	88693	9063	5195	19890	10909	8773	6162	2250	4367	3903	731	6025	11425
	322	323	135659	15315	11008	21674	13775	15955	11635	4494	8218	5499	1126	12029	14931
	323	324	87938	9116	4896	22796	10218	9655	5665	2402	4888	3261	724	4883	9434
	324	325	177260	16285	10181	32758	23282	16150	12939	6613	10245	10403	1930	10216	26258
	325	326	25682	2964	1773	5575	2547	3014	2169	602	1391	1013	196	1591	2847
	326	327	119766	15994	8712	20243	11564	10577	9732	3013	6064	3871	763	11071	18162
	327	328	119512	10301	5337	24064	12316	8782	6711	2373	5478	2803	807	7114	33426
	328	329	135439	13975	7627	33324	14756	13398	8901	3497	7752	3936	998	8480	18795
	329	330	127255	12521	6484	30093	15642	10292	8110	3030	6973	3253	953	8242	21662
	330	331	129607	11068	5970	38340	15561	13406	7366	3216	7220	3148	963	6754	16595
	331	332	68510	5994	3562	19083	8436	6579	4593	2011	4433	1992	517	3983	7327
	332	333	42191	3846	2260	10867	4595	4356	2748	1016	2326	1360	334	2527	5956
	333	334	110997	9278	4966	31586	12104	11693	5935	2324	5240	2973	681	5899	18318
	334	335	110236	10042	5610	31642	15081	10843	6349	3027	6797	3148	829	6857	10011
	335	336	132680	12957	9863	24054	14584	15414	10491	5348	9554	6294	1135	10261	12725
	336	337	105289	10720	5431	23480	11574	8993	6517	2842	5610	3641	762	5693	20026
	337	338	107235	11199	6039	25524	10990	10880	6786	3048	6303	3275	712	6451	16028
	338	339	183754	20704	12979	31305	20329	21357	13055	6740	11282	9393	1563	13959	21088
	339	340	99982	9017	5616	20896	10420	9208	6633	2727	5467	2940	723	6564	19771
	340	341	130817	11333	8575	25200	16640	14439	8698	5303	9458	6654	1147	9374	13996
	341	342	96780	11354	6336	18806	10283	10848	6976	3478	6199	3631	797	6975	11097
	342	343	76951	8200	4133	20067	9632	7249	5032	1978	4358	2479	588	5275	7960
	343	344	42257	3363	2025	11396	4243	4986	2722	704	1961	1208	294	2352	7003
	344	345	117510	9033	5041	21634	12180	8604	6243	2551	5027	3664	808	6986	35739
	345	346	114541	13181	4789	36205	12035	12524	6153	2644	5922	3739	693	4656	12000
	346	347	67131	6066	3303	20308	8330	7162	4022	1582	3807	2092	452	3591	6416
	347	348	46204	4557	2228	13259	6299	4945	2843	1146	2382	1510	398	2756	3881
	348	349	91106	7567	3975	29517	11577	9851	4856	2123	4844	2496	755	5001	8544
	349	350	61700	4975	3297	17492	8367	6051	4093	1839	3986	2001	534	3325	5740
	350	351	103252	12304	5890	23625	12138	8981	7607	3034	5441	3269	855	6769	13339
	351	352	117317	12458	6091	29687	13515	11778	7673	2866	5550	3132	835	7759	15973
	352	353	68637	7440	3555	18996	7305	7531	4365	1857	3672	1866	534	3853	7663
	353	354	91890	8594	4275	28778	11711	9059	5050	2202	4891	2429	659	4976	9266
	354	355	122798	12354	5324	31757	14830	10540	6343	2758	6222	2537	935	6405	22793
	355	356	106338	9742	6009	27479	12394	11006	6938	3042	6667	3734	797	6357	12173
	356	357	173970	12711	7043	33748	16916	12786	9047	3735	7738	3468	1137	9480	56161
	357	358	40217	3654	2438	11421	4650	4721	2671	917	2527	1400	289	2183	3346
	358	359	102670	9636	4759	29949	12715	10314	6190	2392	5019	2560	840	5613	12683
	359	360	127938	14962	7765	22639	10807	12175	9151	3390	6589	2767	995	11018	25680
	360	361	32305	2569	1736	8546	4193	3516	2170	996	1863	1103	401	1967	3245
	361	362	96231	7037	3856	26983	11168	9265	4728	2182	4907	2642	749	4976	17738
	362	363	60540	4739	2308	20980	9227	5359	3189	1621	3728	1459	584	2481	4865
	363	364	55132	4822	3156	14497	7331	5188	3763	1650	3581	1573	527	3486	5558
