# Supplementary material for: The complexity of titin splicing pattern in human adult skeletal muscles
Source: Skelet Muscle. 2018 Mar 29;8:11. doi: 10.1186/s13395-018-0156-z (PMC5874998; doi:10.1186/s13395-018-0156-z)
Supplement: Supplementary file 4 — Table S3. Previously reported junctions in the repeated region. (XLSX 11 kb) [file 13395_2018_156_MOESM4_ESM.xlsx]

## Sheet: Sheet1
		Table S3 - Previously reported junctions in the repeated region
		Expected junction		#TotReads	Specific junction		#Reads	#Reads Encode
		158	175	64334	158	175	21290	1646
					158	184	21456	5345
					158	193	21588	151
		175	182	55745	175	182	8768	40393
					175	191	9709	11618
					175	204	8410	2810
					184	191	10072	30828
					184	204	9007	6740
					193	204	9779	8047
		182 204	183 205	435390	173	174	16095	27583
					182	183	69973	34985
					191	192	53184	53858
					204	205	30824	35309
					173	183	69260	7135
					173	192	52949	2374
					173	205	29341	22
					182	192	53709	15638
					182	205	29605	1262
					191	205	30450	2997
		183	203	0	174	203	0	0
					183	203	0	400
					192	203	0	771
		203	204	4939	-			29290
