# Supplementary material for: The complexity of titin splicing pattern in human adult skeletal muscles
Source: Skelet Muscle. 2018 Mar 29;8:11. doi: 10.1186/s13395-018-0156-z (PMC5874998; doi:10.1186/s13395-018-0156-z)
Supplement: Supplementary file 5 — Table S4. Unreported junctions involving exons in the repeated region. (XLSX 12 kb) [file 13395_2018_156_MOESM5_ESM.xlsx]

## Sheet: Sheet1
	Table S4 - Unreported junctions involving exons in the repeated region
		Junction		#Reads	#Reads Encode
	Linear junctions	173	174	16095	27583
		182	183	69973	34985
		191	192	53184	53858
		204	205	30824	35309
		173	183	69260	7135
		173	192	52949	2374
		173	205	29341	22
		182	192	53709	15638
		182	205	29605	1262
		191	205	30450	2997
		174	175	31474	45533
		183	184	50428	35850
		192	193	74797	53858
		174	184	31807	10195
		174	193	31612	2825
		183	193	46929	11523
		175	176	1784	11952
		184	185	1863	7492
		193	194	1648	4255
		175	185	1776	2392
		175	194	1467	433
		184	194	1522	560
		176	177	2515	3888
		185	186	2527	4339
		194	195	1534	4773
		176	186	2521	158
		176	195	1842	38
		185	195	1849	93
		177	178	684	1435
		186	187	1624	4351
		195	196	2142	5424
		177	187	1111	88
		177	196	932	29
		186	196	1137	57
		179	180	1101	3887
		188	189	1562	2586
		197	198	1982	1893
		179	189	1015	584
		179	198	1001	21
		188	198	1041	38
	Junctions connecting exons within the repeated region and exons out of it	158	173	5766	441
		158	182	5810	278
		158	191	5877	177
		158	204	5914	122
		159	173	1269	826
		159	182	945	541
		159	191	894	362
		159	204	654	296
		159	175	3614	3374
		159	184	3134	1515
		159	193	3149	514
		174	206	14152	27
		183	206	23109	58
		192	206	25006	91
		175	200	1886	2081
		184	200	2206	3005
		193	200	2420	4310
		175	201	1944	811
		184	201	2115	899
		193	201	2411	1010
		175	202	1446	2546
		184	202	1576	3767
		193	202	2735	5569
		175	203	5370	3129
		184	203	5807	4161
		193	203	7425	5634
		175	209	4056	13
		184	209	4053	18
		193	209	4145	18
	Junctions connecting non consecutive exons within the repeated region	175	180	1057	405
		175	189	1064	251
		175	198	934	156
		184	189	1075	280
		184	198	1032	183
		193	198	1030	215
		175	181	2343	702
		175	190	2355	466
		175	199	2016	344
		184	190	2478	558
		184	199	2124	438
		193	199	2521	593
		175	182	8768	40393
		175	191	9709	11618
		175	204	8410	2081
		184	191	10072	30828
		184	204	9007	6740
		193	204	9779	8047
		175	184	5606	4067
		175	193	4834	1816
		184	193	4980	2306
