# Supplementary material for: The complexity of titin splicing pattern in human adult skeletal muscles
Source: Skelet Muscle. 2018 Mar 29;8:11. doi: 10.1186/s13395-018-0156-z (PMC5874998; doi:10.1186/s13395-018-0156-z)
Supplement: Supplementary file 6 — Table S5. List of alternative splicing events not reaching the minimum filtering criteria or not identified in the publicly available ENCODE data. (XLSX 155 kb) [file 13395_2018_156_MOESM6_ESM.xlsx]

## Sheet: Sheet1
	Table S5 - List of alternative splicing events not reaching the minimum filtering criteria or not identified in the publicly available ENCODE data
	Donor nucleotide	Acceptor nucleotide	Donor Exon	Acceptor Exon	#Samples	#Reads
alternative splicing events not reaching the minimum filtering criteria	179671939	179671633	1	#N/A	1	1
	179671939	179669436	1	#N/A	1	1
	179671939	179669418	1	#N/A	2	2
	179682253	179669382	#N/A	2	8	10
	179677244	179669382	#N/A	2	3	7
	179671932	179669382	#N/A	2	1	1
	179671169	179669382	#N/A	2	2	3
	179669678	179669382	#N/A	2	1	2
	179671939	179669380	1	#N/A	16	81
	179671939	179669373	1	#N/A	19	78
	179671939	179669339	1	#N/A	4	159
	179669279	179668475	2	#N/A	3	3
	179668271	179668181	#N/A	#N/A	3	3
	179667518	179667367	#N/A	#N/A	1	1
	179669279	179667090	2	#N/A	2	9
	179671939	179667068	1	3	10	15
	179669312	179667068	NA	3	2	182
	179669282	179667068	NA	3	2	1967
	179669344	179667059	#N/A	#N/A	1	17
	179669279	179667059	2	#N/A	4	7
	179669282	179667046	#N/A	#N/A	4	80
	179669279	179666994	2	NA	24	259
	179667008	179666935	#N/A	#N/A	1	4
	179666944	179666796	#N/A	#N/A	1	3
	179667867	179666773	#N/A	#N/A	1	2
	179671939	179665409	1	4	2	2
	179669279	179665409	2	4	2	4
	179672051	179665404	#N/A	#N/A	1	1
	179665239	179664625	#N/A	#N/A	1	391
	179665216	179664611	#N/A	#N/A	1	5
	179664591	179664455	#N/A	#N/A	1	3
	179671939	179659979	1	7	1	1
	179669279	179659979	2	7	1	6
	179664552	179659979	5	7	7	285
	179663727	179659979	#N/A	7	3	3
	179664214	179659937	6	#N/A	1	43
	179659920	179659825	#N/A	#N/A	1	40
	179664343	179659685	#N/A	#N/A	1	1
	179659649	179659305	7	#N/A	1	1
	179664377	179659271	#N/A	#N/A	1	2
	179664377	179659260	#N/A	#N/A	3	3
	179659739	179659179	#N/A	#N/A	1	4
	179659649	179659168	7	#N/A	1	144
	179658934	179658268	#N/A	9	5	32
	179659122	179658263	#N/A	#N/A	6	21
	179665239	179658247	#N/A	#N/A	1	2
	179664343	179658205	#N/A	#N/A	1	17
	179659189	179658160	#N/A	#N/A	1	1
	179659126	179658151	8	#N/A	1	1
	179658131	179656919	9	#N/A	5	80
	179664552	179656914	5	#N/A	2	84
	179658233	179656888	#N/A	#N/A	1	194
	179658131	179656872	9	#N/A	1	381
	179664603	179656857	#N/A	#N/A	1	5
	179656799	179655572	10	11	8	94
	179658131	179654842	9	12	1	95
	179656802	179654842	#N/A	12	1	32
	179655435	179654842	11	12	18	70
	179656799	179654833	10	#N/A	1	1
	179656814	179654817	#N/A	#N/A	1	2
	179658217	179654790	#N/A	#N/A	1	13
	179654515	179654403	#N/A	#N/A	1	1
	179659126	179654224	8	13	1	196
	179655435	179654224	11	13	1	1178
	179654747	179654201	#N/A	#N/A	1	3
	179658212	179654160	#N/A	#N/A	1	2
	179654087	179653050	13	#N/A	19	104
	179654087	179652615	13	#N/A	1	2
	179654087	179650982	13	#N/A	1	1
	179659126	179650868	8	14	2	3
	179654705	179650868	12	14	13	348
	179652892	179650868	#N/A	14	2	31
	179658131	179650754	9	#N/A	1	5
	179654108	179650690	#N/A	#N/A	1	1
	179650716	179650654	#N/A	#N/A	1	1
	179650710	179650595	#N/A	#N/A	6	6
	179650575	179650463	14	#N/A	1	2
	179650347	179650210	15	#N/A	1	1
	179650347	179649619	15	#N/A	1	1
	179650087	179649518	#N/A	#N/A	1	1
	179658131	179649078	9	16	1	1
	179654087	179649078	13	16	1	2
	179650710	179649078	#N/A	16	1	1
	179650575	179649078	14	16	11	18
	179650270	179649078	#N/A	16	1	1
	179654087	179648512	13	17	1	599
	179650347	179648512	15	17	1	261
	179648863	179648512	#N/A	17	10	2500
	179648797	179648505	16	#N/A	3	263
	179648797	179647791	16	18	12	1836
	179647533	179647323	18	#N/A	3	67
	179647266	179647181	19	#N/A	1	674
	179647551	179647144	#N/A	#N/A	1	1
	179646939	179646137	20	#N/A	3	4
	179646945	179645996	#N/A	#N/A	24	832
	179648797	179645990	16	21	1	1
	179647266	179645990	19	21	18	231
	179646937	179645986	#N/A	#N/A	1	1
	179646939	179645982	20	#N/A	1	2
	179645848	179645615	21	#N/A	4	4
	179646939	179644932	20	22	1	1
	179645559	179644932	#N/A	22	2	2
	179645555	179644932	#N/A	22	2	128
	179669322	179644761	#N/A	#N/A	1	7
	179656889	179643845	#N/A	24	1	7
	179648447	179643845	17	24	1	17
	179644727	179643845	22	24	2	2
	179643601	179642725	24	#N/A	1	3
	179643673	179642702	#N/A	25	1	1
	179643601	179642538	24	#N/A	1	3
	179642434	179642313	#N/A	#N/A	3	29
	179647533	179642311	18	26	1	6
	179642431	179642044	25	27	3	12
	179642254	179641907	#N/A	#N/A	1	105
	179641876	179641768	27	#N/A	2	2
	179641992	179641764	#N/A	#N/A	1	1
	179641876	179641760	27	#N/A	1	2
	179645848	179641753	21	#N/A	1	371
	179642448	179641617	#N/A	#N/A	1	1
	179641575	179641516	#N/A	#N/A	1	1
	179641592	179641489	#N/A	#N/A	1	1
	179641538	179641452	#N/A	#N/A	1	1
	179641655	179641450	#N/A	#N/A	1	1
	179641342	179641281	#N/A	#N/A	2	2
	179641235	179641150	#N/A	#N/A	1	1
	179641876	179641146	27	#N/A	1	3263
	179642244	179641095	#N/A	#N/A	1	2
	179650575	179641090	14	#N/A	1	34
	179641301	179641064	#N/A	#N/A	1	1
	179641103	179641046	#N/A	#N/A	1	1
	179642474	179641014	#N/A	#N/A	1	1
	179640897	179640736	#N/A	#N/A	1	1
	179640555	179640489	#N/A	#N/A	1	2
	179640666	179640458	#N/A	#N/A	3	5
	179641065	179640272	#N/A	#N/A	1	2
	179650347	179639929	15	29	1	1
	179641876	179639929	27	29	1	1
	179640083	179639924	28	#N/A	2	2
	179640083	179639903	28	#N/A	21	141
	179640100	179639896	#N/A	#N/A	1	1
	179640566	179639870	#N/A	#N/A	1	1
	179640387	179639733	#N/A	#N/A	1	1
	179639852	179639710	#N/A	#N/A	1	1
	179640083	179639200	28	30	2	1198
	179639807	179639200	#N/A	30	1	3
	179639648	179639194	29	#N/A	3	3
	179639786	179639165	#N/A	#N/A	1	1
	179640377	179639161	#N/A	#N/A	1	1
	179639868	179638953	#N/A	#N/A	2	5
	179638952	179638837	#N/A	31	1	1
	179639047	179638816	#N/A	#N/A	1	1
	179638934	179638813	30	#N/A	2	2
	179640309	179638765	#N/A	#N/A	1	1
	179639010	179638765	#N/A	#N/A	1	1
	179638934	179638452	30	32	1	2
	179638695	179638399	#N/A	#N/A	1	4
	179638782	179638361	#N/A	#N/A	1	1
	179639057	179638308	#N/A	#N/A	1	1
	179639071	179638289	#N/A	#N/A	1	1
	179638339	179638284	#N/A	#N/A	1	1
	179638294	179638096	#N/A	33	9	52
	179638261	179638056	#N/A	#N/A	1	1
	179638294	179637901	#N/A	#N/A	1	14
	179637836	179637134	33	#N/A	4	5
	179638934	179636198	30	34	1	1
	179638294	179636198	#N/A	34	8	1765
	179638189	179636198	32	34	1	1
	179637832	179636198	#N/A	34	1	40
	179637059	179636198	#N/A	34	5	31
	179637836	179636056	33	#N/A	1	1
	179637864	179635998	#N/A	#N/A	1	1
	179638934	179635402	30	35	1	3
	179636055	179635402	#N/A	35	37	616
	179635489	179635402	#N/A	35	1	1
	179638301	179635309	#N/A	#N/A	1	2
	179635139	179635085	35	#N/A	3	4
	179635938	179635047	34	36	2	314
	179635264	179635047	#N/A	36	1	15
	179635187	179634937	#N/A	#N/A	1	3
	179634787	179634686	36	#N/A	3	5
	179634887	179634666	#N/A	37	1	2
	179638580	179634595	#N/A	#N/A	1	1
	179634596	179634541	#N/A	#N/A	1	147
	179634406	179633694	37	#N/A	1	1
	179634406	179633633	37	#N/A	4	15
	179635019	179633595	#N/A	#N/A	5	812
	179654129	179633565	#N/A	#N/A	1	1
	179671939	179632882	1	39	1	2
	179635938	179632882	34	39	1	72
	179633596	179632882	#N/A	39	1	133
	179633400	179632870	38	#N/A	14	168
	179633400	179632863	38	#N/A	1	1
	179639711	179632856	#N/A	#N/A	1	1
	179633400	179632768	38	#N/A	1	14
	179635999	179632763	#N/A	#N/A	1	250
	179632741	179632644	39	#N/A	4	563
	179632741	179632638	39	#N/A	1	599
	179633590	179632635	#N/A	#N/A	1	18
	179632752	179632575	#N/A	#N/A	1	1
	179632828	179632520	#N/A	#N/A	1	3
	179635190	179631326	#N/A	#N/A	1	1
	179633409	179631326	#N/A	#N/A	1	1
	179632486	179631324	40	#N/A	3	3
	179632527	179631178	#N/A	#N/A	1	190
	179631275	179631178	#N/A	#N/A	1	211
	179631273	179631176	#N/A	#N/A	1	18
	179634902	179631174	#N/A	#N/A	9	183
	179632607	179631156	#N/A	#N/A	1	52
	179634453	179631154	#N/A	#N/A	1	54
	179631108	179629850	41	#N/A	1	1
	179631115	179629512	#N/A	#N/A	1	3
	179638647	179629445	#N/A	#N/A	1	1
	179629398	179629331	#N/A	#N/A	1	8
	179629254	179629023	42	#N/A	3	6
	179633596	179628937	#N/A	#N/A	1	18
	179628904	179627680	43	#N/A	2	2
	179628904	179623923	43	#N/A	3	3
	179656799	179623899	10	44	1	1
	179633400	179623899	38	44	1	120
	179629254	179623899	42	44	2	40
	179628904	179623890	43	#N/A	2	2
	179628904	179623877	43	#N/A	1	1
	179635938	179623824	34	#N/A	1	1
	179638647	179623822	#N/A	#N/A	1	1
	179637889	179623775	#N/A	#N/A	1	5
	179623711	179622643	44	45	8	11
	179623711	179621524	44	46	10	58
	179620713	179620647	#N/A	#N/A	1	1
	179623711	179618736	44	#N/A	18	454
	179623711	179618730	44	#N/A	1	1
	179669279	179617907	2	47	1	21
	179631108	179617907	41	47	1	53
	179628904	179617907	43	47	2	182
	179623706	179617907	#N/A	47	2	3
	179622678	179617907	#N/A	47	1	117
	179622269	179617907	45	47	4	270
	179620952	179617907	#N/A	47	1	100
	179618355	179617907	#N/A	47	2	224
	179617851	179617592	47	#N/A	1	4
	179617851	179617039	47	#N/A	3	10
	179617851	179617001	47	#N/A	26	374
	179617851	179616998	47	#N/A	27	286
	179623711	179616766	44	48	2	8
	179616901	179616766	#N/A	48	36	848
	179639166	179616723	#N/A	#N/A	1	1
	179641212	179616428	#N/A	#N/A	1	1
	179616220	179616005	#N/A	#N/A	1	2
	179616117	179615689	#N/A	#N/A	1	1
	179612063	179611960	#N/A	#N/A	1	1
	179612063	179611894	#N/A	#N/A	1	1
	179616663	179610783	#N/A	#N/A	1	1
	179616659	179610783	#N/A	#N/A	1	1
	179610772	179610582	#N/A	#N/A	1	1
	179617851	179610003	47	#N/A	1	20
	179616659	179610003	#N/A	#N/A	2	6
	179617851	179606648	47	49	22	123
	179609905	179606648	#N/A	49	3	3
	179609095	179606648	#N/A	49	1	1
	179610603	179606159	#N/A	#N/A	1	1
	179617851	179603166	47	#N/A	1	63
	179628904	179603087	43	50	1	102
	179623711	179603087	44	50	10	916
	179622269	179603087	45	50	1	4
	179616663	179603087	#N/A	50	9	34
	179616659	179603087	#N/A	50	13	45
	179609905	179603087	#N/A	50	5	25
	179605108	179603087	#N/A	50	3	5
	179603868	179603087	49	50	8	394
	179617851	179603078	47	#N/A	5	45
	179617851	179603068	47	#N/A	1	499
	179623711	179603048	44	#N/A	1	1
	179637914	179603034	#N/A	#N/A	1	1
	179623711	179602859	44	#N/A	1	44
	179602809	179600852	50	#N/A	1	1
	179617851	179600801	47	51	10	175
	179602677	179600801	#N/A	51	2	4
	179602809	179600799	50	#N/A	15	465
	179602809	179600773	50	#N/A	1	61
	179629457	179600758	#N/A	#N/A	1	1
	179629493	179600742	#N/A	#N/A	4	134
	179632741	179600720	39	#N/A	1	1
	179635999	179600716	#N/A	#N/A	1	1
	179602946	179600714	#N/A	#N/A	1	1
	179602809	179600699	50	#N/A	1	1
	179638259	179600568	#N/A	#N/A	11	62
	179600743	179600568	#N/A	#N/A	1	2
	179600690	179600432	#N/A	#N/A	1	1
	179602809	179600428	50	#N/A	3	452
	179602809	179600354	50	#N/A	1	52
	179602959	179600339	#N/A	#N/A	2	3
	179602891	179600249	#N/A	#N/A	1	2
	179617851	179599715	47	52	1	77
	179602809	179599715	50	52	9	2787
	179600238	179599713	51	#N/A	9	1018
	179600508	179599709	#N/A	#N/A	1	1
	179600238	179599664	51	#N/A	6	11
	179599632	179599576	#N/A	#N/A	1	1
	179640438	179599542	#N/A	#N/A	1	1
	179600238	179599333	51	53	3	120
	179599665	179599333	#N/A	53	1	65
	179599444	179599333	#N/A	53	1	1
	179599434	179599297	52	#N/A	1	1
	179599447	179599295	#N/A	#N/A	1	1
	179600414	179599265	#N/A	#N/A	1	1
	179632527	179599258	#N/A	#N/A	1	1
	179628904	179599151	43	#N/A	1	46
	179602809	179598619	50	54	7	511
	179599434	179598619	52	54	5	5163
	179599055	179598599	53	#N/A	1	63
	179599055	179598574	53	#N/A	1	1
	179641015	179598550	#N/A	#N/A	8	67
	179600704	179598516	#N/A	#N/A	1	1
	179631115	179598505	#N/A	#N/A	2	5
	179599434	179598505	52	#N/A	1	1
	179632486	179598497	40	#N/A	1	536
	179631220	179598484	#N/A	#N/A	1	1
	179598341	179598271	54	#N/A	16	54
	179598335	179598244	#N/A	55	1	1
	179600722	179598206	#N/A	#N/A	1	1
	179632560	179598193	#N/A	#N/A	1	1
	179598341	179598193	54	#N/A	1	289
	179600508	179598183	#N/A	#N/A	1	1
	179598374	179598176	#N/A	#N/A	1	1
	179599253	179598163	#N/A	#N/A	1	41
	179598582	179598163	#N/A	#N/A	1	81
	179598103	179598026	#N/A	#N/A	1	45
	179634453	179598024	#N/A	#N/A	1	69
	179599296	179598024	#N/A	#N/A	1	132
	179597971	179597852	#N/A	#N/A	5	17
	179602809	179597848	50	56	1	1
	179598341	179597848	54	56	1	35
	179597966	179597842	55	#N/A	1	1
	179644872	179597693	#N/A	#N/A	1	20
	179598498	179597657	#N/A	#N/A	2	2
	179597561	179597493	56	#N/A	7	65
	179598341	179597445	54	57	1	101
	179597561	179597435	56	#N/A	1	1
	179599434	179597410	52	#N/A	2	2
	179599434	179597377	52	#N/A	1	37
	179597723	179597303	#N/A	#N/A	1	5
	179671939	179597074	1	58	1	1
	179623711	179597074	44	58	1	7
	179602809	179597074	50	58	4	540
	179600238	179597074	51	58	4	460
	179599434	179597074	52	58	2	839
	179599055	179597074	53	58	1	66
	179598341	179597074	54	58	7	5683
	179598139	179597074	#N/A	58	1	1
	179597966	179597074	55	58	1	479
	179597561	179597074	56	58	12	7667
	179597224	179597074	#N/A	58	1	1
	179597212	179597071	#N/A	#N/A	1	1
	179600508	179597064	#N/A	#N/A	2	3
	179598025	179597064	#N/A	#N/A	3	3
	179599673	179597024	#N/A	#N/A	1	12
	179597167	179596996	57	#N/A	1	2
	179605108	179596698	#N/A	59	1	131
	179596991	179596698	#N/A	59	1	2
	179596862	179596698	#N/A	59	4	136
	179596806	179596698	#N/A	59	1	1
	179597285	179596696	#N/A	#N/A	1	10
	179596793	179596696	58	#N/A	5	44
	179596793	179596678	58	#N/A	1	1
	179597691	179596645	#N/A	#N/A	1	2
	179597236	179596617	#N/A	#N/A	4	5
	179596811	179596617	#N/A	#N/A	1	1
	179597021	179596613	#N/A	#N/A	1	8
	179599516	179596584	#N/A	#N/A	1	1
	179596793	179596584	58	#N/A	2	3
	179598139	179596523	#N/A	#N/A	1	1
	179596991	179596523	#N/A	#N/A	2	2
	179596793	179596523	58	#N/A	1	3
	179641257	179596507	#N/A	#N/A	1	1
	179598006	179596459	#N/A	#N/A	1	183
	179598341	179596448	54	#N/A	2	24
	179602809	179596310	50	60	4	411
	179600238	179596310	51	60	3	254
	179597167	179596310	57	60	2	294
	179596991	179596310	#N/A	60	1	42
	179596862	179596310	#N/A	60	1	1
	179596793	179596310	58	60	3	371
	179596460	179596310	#N/A	60	5	496
	179597759	179596259	#N/A	#N/A	1	1
	179597675	179596259	#N/A	#N/A	6	14
	179597712	179596242	#N/A	#N/A	1	1
	179597643	179596173	#N/A	#N/A	1	2
	179602809	179595930	50	61	3	178
	179598341	179595930	54	61	1	105
	179597561	179595930	56	61	1	147
	179596420	179595930	59	61	1	1913
	179597688	179595910	#N/A	#N/A	1	1
	179596032	179595894	60	#N/A	1	2
	179596243	179595879	#N/A	#N/A	3	4565
	179596084	179595873	#N/A	#N/A	1	2
	179600508	179595869	#N/A	#N/A	1	10
	179595858	179595753	#N/A	#N/A	1	1
	179596625	179595683	#N/A	#N/A	3	403
	179596622	179595680	#N/A	#N/A	1	13
	179596032	179595519	60	62	1	108
	179595863	179595519	#N/A	62	3	312
	179595652	179595487	61	#N/A	1	2
	179595652	179595444	61	#N/A	1	1
	179595489	179595413	#N/A	#N/A	1	1
	179596793	179595396	58	#N/A	1	1
	179644073	179595346	#N/A	#N/A	1	1
	179595376	179595319	#N/A	#N/A	1	1
	179595424	179595308	#N/A	#N/A	1	79
	179634970	179595296	#N/A	#N/A	1	70
	179599296	179595296	#N/A	#N/A	1	12
	179595789	179595296	#N/A	#N/A	1	4
	179634453	179595278	#N/A	#N/A	1	66
	179596170	179595278	#N/A	#N/A	2	9
	179595440	179595278	#N/A	#N/A	1	1
	179595232	179595150	62	#N/A	5	5
	179599434	179595098	52	63	1	71
	179599055	179595098	53	63	1	40
	179596793	179595098	58	63	2	94
	179596420	179595098	59	63	3	6366
	179596032	179595098	60	63	1	163
	179595652	179595098	61	63	1	1
	179595313	179595098	#N/A	63	6	8
	179595228	179595098	#N/A	63	1	1
	179634453	179595071	#N/A	#N/A	2	2
	179595463	179595030	#N/A	#N/A	2	86
	179595232	179594984	62	#N/A	1	1
	179632580	179594973	#N/A	#N/A	1	6
	179598549	179594923	#N/A	#N/A	1	14
	179596250	179594845	#N/A	#N/A	1	231
	179599434	179594672	52	64	1	101
	179598341	179594672	54	64	1	74
	179597167	179594672	57	64	1	323
	179596032	179594672	60	64	2	324
	179595863	179594672	#N/A	64	1	26
	179595232	179594672	62	64	2	7734
	179596991	179594588	#N/A	#N/A	1	2
	179595758	179594494	#N/A	#N/A	1	1
	179594523	179594461	#N/A	#N/A	1	1
	179599470	179594426	#N/A	#N/A	1	359
	179599055	179594293	53	65	1	155
	179596420	179594293	59	65	1	4994
	179595232	179594293	62	65	2	12180
	179594820	179594293	63	65	5	4907
	179594391	179594274	64	#N/A	1	1
	179596260	179594255	#N/A	#N/A	1	269
	179594473	179594255	#N/A	#N/A	1	1
	179642639	179594225	#N/A	#N/A	1	11
	179594015	179593943	65	#N/A	3	4
	179597561	179593896	56	66	1	345
	179597167	179593896	57	66	1	157
	179596420	179593896	59	66	4	2956
	179595232	179593896	62	66	2	8412
	179594820	179593896	63	66	3	367
	179594391	179593896	64	66	3	3825
	179598207	179593815	#N/A	#N/A	1	193
	179595463	179593815	#N/A	#N/A	2	504
	179593846	179593783	#N/A	#N/A	1	8
	179594015	179593730	65	#N/A	6	8
	179593799	179593692	#N/A	#N/A	1	7
	179593805	179593690	#N/A	#N/A	1	47
	179593756	179593676	#N/A	#N/A	1	2
	179629290	179593653	#N/A	#N/A	1	40
	179594067	179593650	#N/A	#N/A	1	1
	179594015	179593505	65	67	5	5242
	179593644	179593505	#N/A	67	1	1
	179593618	179593499	66	#N/A	1	2
	179593618	179593487	66	#N/A	1	1
	179594452	179593472	#N/A	#N/A	1	2
	179594596	179593444	#N/A	#N/A	1	2
	179593637	179593366	#N/A	#N/A	1	1
	179593437	179593278	#N/A	#N/A	1	58
	179595652	179593124	61	68	1	49
	179594015	179593124	65	68	4	329
	179593618	179593124	66	68	1	40
	179595313	179593041	#N/A	#N/A	1	1
	179592837	179592725	68	#N/A	2	24
	179602809	179592590	50	69	1	2791
	179600238	179592590	51	69	1	604
	179595232	179592590	62	69	1	10004
	179594820	179592590	63	69	1	2093
	179594015	179592590	65	69	3	21819
	179593618	179592590	66	69	1	662
	179593227	179592590	67	69	3	6387
	179602809	179592098	50	70	5	716
	179600238	179592098	51	70	11	1371
	179599055	179592098	53	70	2	836
	179597561	179592098	56	70	1	648
	179594820	179592098	63	70	1	381
	179594015	179592098	65	70	1	3787
	179592837	179592098	68	70	6	6161
	179592310	179592098	#N/A	70	2	4
	179592312	179592087	69	#N/A	5	10
	179592312	179592078	69	#N/A	1	25
	179592345	179592047	#N/A	#N/A	2	3
	179592319	179592047	#N/A	#N/A	4	13
	179592837	179592005	68	#N/A	1	212
	179592896	179591975	#N/A	#N/A	1	1
	179592894	179591963	#N/A	#N/A	1	1
	179592861	179591963	#N/A	#N/A	1	2
	179591976	179591907	#N/A	#N/A	1	1
	179592438	179591868	#N/A	#N/A	1	59
	179592312	179591862	69	#N/A	2	549
	179623711	179590773	44	71	1	45
	179592312	179590773	69	71	3	355
	179591954	179590773	#N/A	71	1	1
	179591830	179590773	#N/A	71	1	94
	179590901	179590773	#N/A	71	1	1
	179591817	179590771	70	#N/A	3	26
	179599647	179590567	#N/A	#N/A	1	121
	179597561	179590376	56	72	1	2706
	179594015	179590376	65	72	1	3928
	179592837	179590376	68	72	2	1842
	179592312	179590376	69	72	2	6058
	179591817	179590376	70	72	1	23
	179595413	179590352	#N/A	#N/A	1	1
	179593670	179590331	#N/A	#N/A	1	1
	179593010	179590257	#N/A	#N/A	1	1
	179594505	179590225	#N/A	#N/A	1	1
	179597748	179590219	#N/A	#N/A	1	1
	179590193	179590140	#N/A	#N/A	1	2
	179590183	179590123	#N/A	#N/A	1	1
	179594051	179590119	#N/A	#N/A	1	724
	179590095	179589859	72	#N/A	2	2
	179590095	179589288	72	#N/A	3	4
	179594015	179589265	65	73	1	80
	179590495	179589265	71	73	3	111
	179589763	179589265	#N/A	73	1	1
	179590095	179589263	72	#N/A	2	3
	179590095	179589245	72	#N/A	1	1176
	179594054	179589242	#N/A	#N/A	1	1
	179593279	179589191	#N/A	#N/A	1	1
	179593042	179589191	#N/A	#N/A	1	3
	179592352	179589152	#N/A	#N/A	1	1
	179590168	179589152	#N/A	#N/A	2	2
	179590231	179589121	#N/A	#N/A	1	1
	179589160	179589066	#N/A	#N/A	1	74
	179589131	179589066	#N/A	#N/A	1	120
	179592896	179589051	#N/A	#N/A	1	81
	179638236	179589004	#N/A	#N/A	1	1
	179589032	179588874	#N/A	#N/A	1	1
	179595652	179588870	61	74	2	82
	179590095	179588870	72	74	11	383
	179589067	179588870	#N/A	74	1	1
	179589060	179588870	#N/A	74	1	1
	179589039	179588870	#N/A	74	1	12
	179588983	179588870	#N/A	74	1	1
	179588987	179588861	73	#N/A	2	2
	179589052	179588845	#N/A	#N/A	1	1
	179588756	179588699	#N/A	#N/A	1	2
	179588737	179588686	#N/A	#N/A	1	1
	179588987	179588679	73	#N/A	1	3
	179641373	179588641	#N/A	#N/A	1	96
	179588994	179588610	#N/A	#N/A	7	421
	179597561	179588423	56	75	1	3987
	179595232	179588423	62	75	1	7360
	179594015	179588423	65	75	2	4218
	179593618	179588423	66	75	1	882
	179593227	179588423	67	75	1	164
	179592837	179588423	68	75	1	606
	179592312	179588423	69	75	2	4334
	179590495	179588423	71	75	2	8225
	179589067	179588423	#N/A	75	3	181
	179594015	179588402	65	#N/A	1	685
	179590495	179588402	71	#N/A	1	434
	179588583	179588402	74	#N/A	3	1613
	179589052	179588356	#N/A	#N/A	1	1
	179591869	179588300	#N/A	#N/A	1	1
	179589067	179588288	#N/A	#N/A	1	1
	179588642	179588259	#N/A	#N/A	1	1
	179588642	179588203	#N/A	#N/A	1	91
	179592837	179588051	68	76	1	665
	179590495	179588051	71	76	1	6546
	179589067	179588051	#N/A	76	1	181
	179588145	179588045	75	#N/A	10	20
	179588145	179588009	75	#N/A	2	583
	179589052	179587891	#N/A	#N/A	1	1
	179588583	179587887	74	#N/A	1	136
	179588042	179587777	#N/A	#N/A	1	1
	179587773	179587692	76	#N/A	1	1
	179617851	179587664	47	77	1	250
	179594039	179587664	#N/A	77	1	1
	179591817	179587664	70	77	1	431
	179588145	179587664	75	77	6	2114
	179587773	179587622	76	#N/A	2	3
	179588217	179587619	#N/A	#N/A	1	1
	179593743	179587489	#N/A	#N/A	2	2
	179588642	179587489	#N/A	#N/A	3	4
	179587386	179587271	77	#N/A	3	217
	179587468	179587017	#N/A	#N/A	1	1
	179587386	179586861	77	79	3	52
	179586986	179586816	78	#N/A	1	1
	179586817	179586704	#N/A	#N/A	1	1
	179586825	179586685	#N/A	#N/A	1	11
	179586817	179586683	#N/A	#N/A	1	2
	179587157	179586620	#N/A	#N/A	1	83
	179602809	179585929	50	80	1	7
	179600238	179585929	51	80	5	267
	179599055	179585929	53	80	2	925
	179594820	179585929	63	80	1	898
	179594015	179585929	65	80	1	1274
	179592837	179585929	68	80	4	2314
	179590495	179585929	71	80	1	5619
	179586986	179585929	78	80	1	334
	179586572	179585926	#N/A	#N/A	1	2
	179586574	179585918	79	#N/A	1	1
	179588145	179585790	75	#N/A	1	1
	179586574	179585734	79	#N/A	1	1
	179644880	179585718	#N/A	#N/A	1	3
	179586574	179585390	79	81	2	659
	179585648	179585370	80	#N/A	5	105
	179586658	179585357	#N/A	#N/A	1	1
	179595463	179585342	#N/A	#N/A	1	23
	179585343	179585276	#N/A	#N/A	1	43
	179585648	179585268	80	#N/A	1	126
	179585709	179585228	#N/A	#N/A	1	2
	179585648	179585192	80	#N/A	3	541
	179586574	179584991	79	82	2	1471
	179585152	179584991	#N/A	82	2	3
	179623759	179584968	#N/A	#N/A	1	1
	179585112	179584968	81	#N/A	1	2
	179585112	179584806	81	#N/A	3	3
	179590095	179584559	72	83	3	608
	179585112	179584559	81	83	8	2723
	179584710	179584553	82	#N/A	2	4
	179586637	179584466	#N/A	#N/A	1	1
	179587386	179584455	77	#N/A	1	1
	179585112	179584445	81	#N/A	1	1
	179584710	179584056	82	#N/A	1	1
	179585152	179584044	#N/A	#N/A	1	2
	179594015	179583700	65	85	1	3776
	179590495	179583700	71	85	1	7919
	179587386	179583700	77	85	1	9
	179586574	179583700	79	85	1	398
	179585164	179583700	#N/A	85	1	4
	179585112	179583700	81	85	1	130
	179584710	179583700	82	85	5	383
	179584281	179583700	83	85	12	277
	179584042	179583700	#N/A	85	2	4
	179583960	179583700	#N/A	85	1	2
	179584402	179583697	#N/A	#N/A	1	1
	179585871	179583639	#N/A	#N/A	1	52
	179585709	179583639	#N/A	#N/A	3	3
	179584406	179583639	#N/A	#N/A	3	3
	179585846	179583619	#N/A	#N/A	1	1
	179584819	179583619	#N/A	#N/A	2	3
	179588326	179583602	#N/A	#N/A	2	3
	179584462	179583602	#N/A	#N/A	1	1
	179585853	179583551	#N/A	#N/A	1	42
	179584416	179583551	#N/A	#N/A	1	1
	179584406	179583551	#N/A	#N/A	1	2
	179585858	179583538	#N/A	#N/A	2	2
	179583620	179583487	#N/A	#N/A	1	18
	179583422	179583364	85	#N/A	1	6
	179583467	179583281	#N/A	#N/A	6	6
	179584050	179583254	#N/A	#N/A	1	1
	179583485	179583254	#N/A	#N/A	1	3
	179583485	179583250	#N/A	#N/A	1	1
	179583502	179583131	#N/A	#N/A	1	1
	179590156	179583109	#N/A	#N/A	1	4
	179587773	179582948	76	87	1	521
	179583603	179582948	#N/A	87	3	4
	179583422	179582948	85	87	8	597
	179583047	179582948	#N/A	87	1	1
	179583124	179582942	#N/A	#N/A	1	3
	179582905	179582781	#N/A	#N/A	1	12
	179583049	179582768	86	#N/A	1	1
	179583179	179582760	#N/A	#N/A	1	1
	179582905	179582748	#N/A	#N/A	1	139
	179583077	179582715	#N/A	#N/A	2	2
	179585769	179582712	#N/A	#N/A	1	443
	179583049	179582687	86	#N/A	1	1
	179584281	179582537	83	88	2	3
	179583891	179582537	84	88	1	257
	179583603	179582537	#N/A	88	1	148
	179583510	179582537	#N/A	88	1	1
	179583049	179582537	86	88	3	7
	179582843	179582537	#N/A	88	4	5
	179582649	179582537	#N/A	88	6	10
	179582647	179582537	#N/A	88	4	5
	179584281	179582357	83	#N/A	1	1
	179582670	179582357	87	#N/A	3	102
	179584281	179582109	83	89	1	3
	179583891	179582109	84	89	1	62
	179582323	179581925	#N/A	#N/A	6	9
	179590117	179581882	#N/A	#N/A	1	17
	179584281	179580501	83	90	1	3
	179583891	179580501	84	90	1	1224
	179583049	179580501	86	90	1	1222
	179582250	179580501	88	90	7	3533
	179581822	179580491	89	#N/A	1	1
	179580438	179580302	#N/A	#N/A	1	4
	179580430	179580294	#N/A	#N/A	1	5
	179580421	179580285	#N/A	#N/A	1	16
	179591878	179580280	#N/A	#N/A	1	30
	179591869	179580271	#N/A	#N/A	1	123
	179580421	179580258	#N/A	#N/A	1	17
	179581890	179580255	#N/A	#N/A	1	595
	179582027	179580245	#N/A	#N/A	4	6
	179580357	179580236	#N/A	#N/A	1	1
	179617851	179579991	47	91	1	53
	179590495	179579991	71	91	1	7868
	179588583	179579991	74	91	1	4306
	179586574	179579991	79	91	1	311
	179583891	179579991	84	91	2	2936
	179583587	179579991	#N/A	91	1	193
	179583049	179579991	86	91	1	1292
	179581822	179579991	89	91	2	879
	179580438	179579991	#N/A	91	6	324
	179587233	179579988	#N/A	#N/A	1	19
	179582448	179579943	#N/A	#N/A	1	1
	179580438	179579877	#N/A	#N/A	1	1
	179580220	179579877	90	#N/A	1	1
	179579713	179579321	91	#N/A	11	13
	179588145	179579300	75	92	1	220
	179580220	179579300	90	92	9	1282
	179579713	179579290	91	#N/A	1	1
	179579838	179579243	#N/A	#N/A	1	1
	179586986	179579165	78	#N/A	1	20
	179584822	179579130	#N/A	#N/A	1	1
	179587078	179579096	#N/A	#N/A	1	1
	179579153	179579079	#N/A	#N/A	2	64
	179584769	179579077	#N/A	#N/A	3	9
	179584710	179578902	82	93	3	366
	179584281	179578902	83	93	1	41
	179580220	179578902	90	93	1	37
	179579713	179578902	91	93	3	4
	179579019	179578900	92	#N/A	3	60
	179579019	179578884	92	#N/A	1	1
	179579030	179578829	#N/A	#N/A	1	1
	179581862	179578789	#N/A	#N/A	1	1
	179588275	179578762	#N/A	#N/A	1	1
	179579155	179578762	#N/A	#N/A	12	50
	179582670	179578653	87	#N/A	1	187
	179588987	179578099	73	94	2	1030
	179578382	179578099	#N/A	94	1	1
	179579030	179578092	#N/A	#N/A	1	1
	179578624	179578071	93	#N/A	5	264
	179578638	179578056	#N/A	#N/A	1	3
	179578624	179578033	93	#N/A	1	1
	179588583	179577702	74	95	6	10504
	179583891	179577702	84	95	5	8936
	179580220	179577702	90	95	2	11312
	179578624	179577702	93	95	1	1864
	179577869	179577588	#N/A	#N/A	1	2
	179577836	179577588	#N/A	#N/A	5	10
	179579163	179577567	#N/A	#N/A	4	2003
	179578771	179577567	#N/A	#N/A	1	1
	179577881	179577567	#N/A	#N/A	2	2
	179578684	179577507	#N/A	#N/A	1	1
	179578651	179577462	#N/A	#N/A	1	1
	179578643	179577454	#N/A	#N/A	1	7
	179577431	179577325	#N/A	#N/A	1	1
	179580438	179577320	#N/A	96	1	20
	179577812	179577320	94	96	2	165
	179583255	179577247	#N/A	#N/A	5	552
	179577504	179577247	#N/A	#N/A	1	1
	179578024	179577178	#N/A	#N/A	1	198
	179580220	179576949	90	97	1	10431
	179577431	179576883	#N/A	#N/A	5	7
	179579051	179576703	#N/A	#N/A	1	1
	179577812	179576037	94	#N/A	1	1
	179575994	179575890	#N/A	#N/A	1	3
	179579142	179575870	#N/A	#N/A	1	2
	179575789	179575707	98	#N/A	2	2
	179575925	179575649	#N/A	99	1	1
	179575789	179575647	98	#N/A	14	198
	179588145	179575641	75	#N/A	1	97
	179585112	179575641	81	#N/A	1	219
	179575567	179575491	#N/A	#N/A	1	1
	179588227	179575459	#N/A	#N/A	1	1
	179584359	179575448	#N/A	#N/A	1	1
	179586658	179575445	#N/A	#N/A	1	30
	179581906	179575445	#N/A	#N/A	1	55
	179581900	179575439	#N/A	#N/A	1	850
	179575362	179574581	99	#N/A	7	223
	179575414	179574544	#N/A	#N/A	1	3
	179577871	179574461	#N/A	#N/A	1	1
	179579901	179574402	#N/A	#N/A	1	1
	179581846	179574328	#N/A	#N/A	1	1
	179575825	179574328	#N/A	#N/A	1	44
	179574293	179573216	100	#N/A	1	1
	179592312	179572540	69	101	1	973
	179574293	179572511	100	#N/A	1	67
	179578676	179572464	#N/A	#N/A	3	3
	179578676	179572442	#N/A	#N/A	1	1
	179577223	179572434	#N/A	#N/A	2	3
	179659726	179571681	#N/A	102	1	42
	179600238	179571681	51	102	2	354
	179574293	179571681	100	102	2	1537
	179572359	179571681	#N/A	102	1	1
	179572253	179571672	101	#N/A	4	15
	179574345	179571652	#N/A	#N/A	1	1
	179577959	179571639	#N/A	#N/A	1	1
	179571589	179571439	102	#N/A	1	1
	179578017	179571433	#N/A	#N/A	1	1
	179577881	179571433	#N/A	#N/A	4	10
	179572266	179571433	#N/A	#N/A	8	1000
	179572450	179571388	#N/A	#N/A	1	2
	179581822	179571376	89	#N/A	1	1
	179571650	179571349	#N/A	#N/A	1	51
	179571434	179571329	#N/A	#N/A	1	1
	179577903	179571245	#N/A	#N/A	1	49
	179571298	179571245	#N/A	#N/A	1	1
	179571298	179571241	#N/A	#N/A	1	3
	179580438	179571239	#N/A	#N/A	1	137
	179577959	179571239	#N/A	#N/A	1	157
	179571644	179571239	#N/A	#N/A	4	504
	179571397	179571239	#N/A	#N/A	2	29
	179571374	179571239	#N/A	#N/A	1	116
	179571181	179570724	103	#N/A	1	1
	179571181	179570358	103	#N/A	1	2
	179570614	179570084	#N/A	104	3	3
	179571350	179570064	#N/A	#N/A	1	1
	179569901	179569684	104	#N/A	1	225
	179569901	179569673	104	#N/A	2	311
	179577959	179569666	#N/A	#N/A	1	1
	179572341	179569664	#N/A	#N/A	1	9
	179569901	179569504	104	106	3	7
	179574338	179569496	#N/A	#N/A	3	4
	179569960	179569486	#N/A	#N/A	1	1
	179569604	179569486	105	#N/A	1	1
	179569901	179569413	104	#N/A	4	6
	179569604	179569413	105	#N/A	3	3
	179571330	179569332	#N/A	#N/A	1	1
	179582670	179569320	87	#N/A	1	1
	179569626	179569320	#N/A	#N/A	1	2
	179569366	179568996	#N/A	#N/A	1	1
	179569265	179568989	#N/A	#N/A	2	2
	179569237	179568951	106	#N/A	24	708
	179568874	179567376	107	#N/A	1	1
	179567340	179567241	#N/A	#N/A	1	117
	179567181	179567003	108	#N/A	1	1
	179576912	179566972	#N/A	109	1	88
	179568874	179566972	107	109	4	136
	179567350	179566972	#N/A	109	1	280
	179567173	179566964	#N/A	#N/A	1	13
	179578696	179566936	#N/A	#N/A	1	235
	179567181	179566936	108	#N/A	1	755
	179567181	179566793	108	110	1	26
	179566890	179566793	#N/A	110	5	659
	179566767	179566326	110	#N/A	2	3
	179566895	179566314	109	111	1	29
	179671939	179565930	1	112	1	1
	179574293	179565876	100	#N/A	1	80
	179566255	179565876	111	#N/A	1	163
	179580220	179565871	90	#N/A	1	365
	179576671	179565871	97	#N/A	1	1
	179574293	179565871	100	#N/A	1	164
	179566895	179565871	109	#N/A	2	463
	179569909	179565867	#N/A	#N/A	1	73
	179566255	179563641	111	113	3	384
	179565726	179563641	#N/A	113	2	3
	179563863	179563641	#N/A	113	1	1
	179575414	179563630	#N/A	#N/A	1	1
	179571350	179563630	#N/A	#N/A	1	468
	179566895	179563621	109	#N/A	1	65
	179566255	179563621	111	#N/A	1	9
	179566895	179563617	109	#N/A	2	21
	179617851	179561895	47	114	1	860
	179566255	179561895	111	114	3	515
	179561848	179561297	114	#N/A	1	1
	179561848	179561014	114	#N/A	15	46
	179576671	179560996	97	115	1	1
	179568874	179560996	107	115	1	93
	179565847	179560996	112	115	6	37
	179563570	179560996	113	115	24	348
	179561253	179560996	#N/A	115	1	4
	179563570	179560915	113	#N/A	1	31
	179561848	179560889	114	#N/A	1	203
	179566266	179560882	#N/A	#N/A	1	4
	179566255	179560874	111	#N/A	1	39
	179563576	179560874	#N/A	#N/A	2	85
	179566255	179560871	111	#N/A	1	1
	179566255	179560868	111	#N/A	8	264
	179563570	179560868	113	#N/A	10	1237
	179560959	179560866	#N/A	#N/A	1	1
	179560926	179560866	#N/A	#N/A	1	1
	179577042	179560819	96	#N/A	1	5929
	179574293	179560819	100	#N/A	1	115
	179560887	179560819	#N/A	#N/A	2	2
	179569949	179560805	#N/A	#N/A	1	1
	179560908	179560805	#N/A	#N/A	1	1
	179563570	179560759	113	#N/A	1	651
	179560824	179560751	#N/A	#N/A	1	1
	179563570	179560714	113	#N/A	2	145
	179560807	179560672	#N/A	#N/A	1	875
	179563570	179560651	113	#N/A	2	820
	179563570	179560642	113	#N/A	2	250
	179560926	179560640	#N/A	#N/A	1	92
	179566895	179560630	109	#N/A	1	638
	179563596	179560630	#N/A	#N/A	1	5
	179560752	179560626	#N/A	#N/A	1	1320
	179560775	179560131	#N/A	#N/A	1	5
	179563570	179560126	113	#N/A	1	22
	179560699	179560074	#N/A	#N/A	1	2
	179560075	179559625	116	#N/A	1	19
	179559556	179559447	117	#N/A	1	1
	179560075	179559403	116	118	10	7079
	179560670	179559400	#N/A	#N/A	1	82
	179559554	179559400	#N/A	#N/A	1	2
	179559556	179559394	117	#N/A	5	562
	179569640	179559383	#N/A	#N/A	1	2
	179559556	179559352	117	#N/A	1	99
	179560598	179559349	#N/A	#N/A	1	1
	179560592	179558735	115	119	1	6
	179559556	179558735	117	119	5	344
	179559324	179558732	#N/A	#N/A	1	1
	179560075	179558729	116	#N/A	2	444
	179559339	179558719	#N/A	#N/A	1	2
	179569932	179558669	#N/A	#N/A	1	1
	179560071	179558669	#N/A	#N/A	1	1
	179559326	179558669	118	#N/A	1	28
	179558649	179558441	119	#N/A	3	9
	179558649	179558408	119	#N/A	1	9
	179558662	179558399	#N/A	#N/A	1	21
	179558109	179557619	#N/A	#N/A	1	1
	179560075	179557307	116	121	2	60
	179558649	179557307	119	121	12	5441
	179577812	179557290	94	#N/A	1	91
	179557224	179556871	121	#N/A	1	2
	179583587	179556826	#N/A	122	1	1
	179560075	179556826	116	122	7	49
	179559326	179556826	118	122	3	80
	179558649	179556826	119	122	12	85
	179558336	179556826	120	122	8	40
	179560602	179556818	#N/A	#N/A	1	180
	179560592	179556809	115	#N/A	1	96
	179557273	179556791	#N/A	#N/A	1	1
	179555547	179555219	#N/A	#N/A	1	2
	179560075	179554623	116	123	6	36
	179559326	179554623	118	123	1	43
	179558336	179554623	120	123	3	502
	179557224	179554623	121	123	10	457
	179555072	179554623	#N/A	123	1	1
	179556777	179554615	#N/A	#N/A	1	749
	179554540	179554347	123	#N/A	1	1
	179558649	179554322	119	124	1	35
	179554540	179554308	123	#N/A	1	47
	179566895	179554292	109	#N/A	1	2
	179556743	179554100	122	125	1	4
	179554540	179554100	123	125	4	35
	179554242	179554094	124	#N/A	4	2050
	179554017	179553881	125	#N/A	19	792
	179560075	179553863	116	126	1	2
	179558336	179553863	120	126	2	63
	179557224	179553863	121	126	3	183
	179556743	179553863	122	126	1	4
	179554242	179553863	124	126	3	5069
	179554012	179553863	#N/A	126	1	1
	179554017	179553857	125	#N/A	14	994
	179554017	179553818	125	#N/A	1	84
	179554017	179553505	125	127	3	5
	179553780	179553499	126	#N/A	7	104
	179566920	179553468	#N/A	#N/A	1	11
	179558690	179553468	#N/A	#N/A	1	1
	179553780	179553436	126	#N/A	5	294
	179554540	179552951	123	128	4	9
	179554017	179552951	125	128	2	363
	179553780	179552951	126	128	5	288
	179553420	179552929	#N/A	#N/A	3	7
	179560673	179552918	#N/A	#N/A	1	1
	179553462	179552916	#N/A	#N/A	1	4
	179567181	179552909	108	#N/A	2	502
	179560602	179552865	#N/A	#N/A	2	228
	179553404	179552861	127	#N/A	1	1
	179623711	179550325	44	129	1	52
	179559326	179550325	118	129	1	594
	179554017	179550325	125	129	1	213
	179553780	179550325	126	129	13	2181
	179553404	179550325	127	129	3	1013
	179552860	179550314	#N/A	#N/A	1	6
	179559326	179550051	118	#N/A	1	58
	179550256	179550040	#N/A	#N/A	1	4
	179567353	179550037	#N/A	#N/A	1	6
	179563570	179550037	113	#N/A	1	208
	179585284	179549716	#N/A	131	1	3
	179554540	179549716	123	131	3	570
	179552838	179549716	128	131	2	2
	179550245	179549716	129	131	14	104
	179549980	179549707	130	#N/A	2	389
	179557224	179549677	121	#N/A	1	43
	179553404	179549677	127	#N/A	1	29
	179549980	179549677	130	#N/A	2	1226
	179549980	179549665	130	#N/A	2	124
	179549633	179549523	131	#N/A	1	5
	179560075	179549476	116	132	1	58
	179559556	179549476	117	132	1	5
	179554242	179549476	124	132	1	126
	179549980	179549476	130	132	17	996
	179549633	179549470	131	#N/A	30	919
	179549633	179549467	131	#N/A	1	353
	179556743	179549425	122	#N/A	1	31
	179549633	179549425	131	#N/A	1	57
	179550245	179549140	129	133	1	504
	179549980	179549140	130	133	5	298
	179549633	179549140	131	133	13	447
	179550005	179549136	#N/A	#N/A	1	1
	179574352	179549126	#N/A	#N/A	1	165
	179549393	179548827	132	#N/A	2	3
	179549057	179548827	133	#N/A	3	30
	179554540	179548809	123	134	3	25
	179554017	179548809	125	134	12	4165
	179553780	179548809	126	134	10	110
	179550245	179548809	129	134	3	331
	179549647	179548809	#N/A	134	1	1
	179549980	179548803	130	#N/A	1	5
	179549393	179548803	132	#N/A	6	436
	179549057	179548803	133	#N/A	13	710
	179560959	179548790	#N/A	#N/A	1	4
	179549393	179548770	132	#N/A	1	21
	179560075	179548018	116	135	1	37
	179554540	179548018	123	135	4	2133
	179554242	179548018	124	135	1	120
	179554017	179548018	125	135	2	672
	179553780	179548018	126	135	3	1100
	179552838	179548018	128	135	4	1087
	179550245	179548018	129	135	3	2990
	179550032	179548018	#N/A	135	3	8
	179549987	179548018	#N/A	135	1	23
	179549393	179548018	132	135	10	2615
	179548726	179547988	134	#N/A	1	617
	179554540	179547630	123	136	2	1385
	179553780	179547630	126	136	1	4
	179552838	179547630	128	136	3	1237
	179549980	179547630	130	136	4	1849
	179549393	179547630	132	136	1	103
	179548726	179547630	134	136	9	9189
	179547938	179547627	135	#N/A	16	334
	179552838	179547537	128	#N/A	8	10
	179552838	179547477	128	#N/A	1	50
	179547424	179546459	136	#N/A	6	151
	179547424	179546426	136	#N/A	1	198
	179547493	179546423	#N/A	#N/A	2	7
	179549980	179546177	130	138	1	331
	179549633	179546177	131	138	1	745
	179554540	179546169	123	#N/A	1	17
	179548726	179546169	134	#N/A	1	39
	179546388	179546169	137	#N/A	2	52
	179554242	179545898	124	139	1	3160
	179546388	179545898	137	139	2	74
	179546103	179545869	138	#N/A	1	8
	179548726	179545058	134	140	1	1502
	179546388	179545058	137	140	2	118
	179546103	179545058	138	140	8	1342
	179545828	179545058	#N/A	140	3	56
	179545806	179545047	139	#N/A	1	30
	179559556	179545019	117	#N/A	1	43
	179544981	179544797	140	#N/A	6	6
	179546103	179544782	138	141	4	550
	179544988	179544776	#N/A	#N/A	1	1
	179544981	179544776	140	#N/A	3	3
	179554540	179544764	123	#N/A	1	1
	179549633	179544764	131	#N/A	1	1
	179547424	179544698	136	#N/A	2	106
	179544981	179544698	140	#N/A	1	34
	179547938	179544689	135	#N/A	1	271
	179547578	179544684	#N/A	#N/A	2	4
	179549980	179544409	130	142	1	11
	179546388	179544409	137	142	24	705
	179546103	179544409	138	142	1	347
	179544981	179544409	140	142	1	77
	179557224	179544143	121	143	2	831
	179549057	179544143	133	143	1	65
	179544304	179544143	#N/A	143	3	102
	179554540	179543557	123	144	1	644
	179554017	179543557	125	144	1	13
	179553780	179543557	126	144	1	1
	179549980	179543557	130	144	8	4846
	179546103	179543557	138	144	10	124
	179544981	179543557	140	144	2	9
	179544326	179543557	142	144	37	622
	179556743	179543548	122	#N/A	1	247
	179544066	179543548	143	#N/A	4	638
	179582029	179543515	#N/A	#N/A	1	209
	179556743	179543224	122	145	10	22
	179550245	179543224	129	145	1	14
	179549980	179543224	130	145	2	7
	179549633	179543224	131	145	4	979
	179546103	179543224	138	145	1	58
	179544981	179543224	140	145	1	92
	179544621	179543224	141	145	7	985
	179544326	179543224	142	145	10	350
	179543474	179543218	144	#N/A	7	1422
	179544360	179543216	#N/A	#N/A	1	87
	179543514	179543204	#N/A	#N/A	1	46
	179543520	179543186	#N/A	#N/A	5	769
	179543514	179543186	#N/A	#N/A	1	174
	179543496	179543186	#N/A	#N/A	1	242
	179544342	179543156	#N/A	#N/A	2	682
	179556743	179542935	122	146	5	43
	179550245	179542935	129	146	1	3
	179549980	179542935	130	146	4	31
	179549057	179542935	133	146	1	34
	179544981	179542935	140	146	2	854
	179544621	179542935	141	146	5	351
	179544326	179542935	142	146	14	828
	179544066	179542935	143	146	5	93
	179543148	179542929	#N/A	#N/A	1	13
	179552854	179542927	#N/A	#N/A	1	462
	179545060	179542927	#N/A	#N/A	1	90
	179544360	179542927	#N/A	#N/A	11	1234
	179543550	179542927	#N/A	#N/A	1	1009
	179549987	179542918	#N/A	#N/A	3	205
	179543141	179542902	145	#N/A	1	326
	179560592	179542897	115	#N/A	1	43
	179548772	179542897	#N/A	#N/A	1	2
	179542852	179542678	146	#N/A	1	5
	179546103	179542644	138	147	5	383
	179544326	179542644	142	147	1	53
	179543474	179542644	144	147	10	1831
	179542613	179542555	#N/A	#N/A	1	51
	179542613	179542534	#N/A	#N/A	1	49
	179556743	179542014	122	148	1	2
	179549980	179542014	130	148	1	5
	179546388	179542014	137	148	7	85
	179546103	179542014	138	148	3	1742
	179544981	179542014	140	148	1	460
	179544326	179542014	142	148	10	484
	179544066	179542014	143	148	38	449
	179543141	179542014	145	148	7	1612
	179542852	179542014	146	148	12	1195
	179554242	179542005	124	#N/A	2	4245
	179550245	179542005	129	#N/A	1	586
	179544621	179542005	141	#N/A	1	432
	179543474	179542005	144	#N/A	1	517
	179542348	179542005	147	#N/A	2	157
	179543537	179541993	#N/A	#N/A	1	107
	179558336	179541975	120	#N/A	1	594
	179549980	179541975	130	#N/A	1	11
	179544621	179541975	141	#N/A	1	5
	179544066	179541975	143	#N/A	1	6
	179543141	179541951	145	#N/A	1	146
	179546118	179541945	#N/A	#N/A	1	1684
	179541928	179541398	148	#N/A	1	1
	179635938	179540722	34	149	1	12
	179558336	179540722	120	149	1	10
	179554242	179540722	124	149	1	3124
	179554017	179540722	125	149	1	124
	179549393	179540722	132	149	1	26
	179546103	179540722	138	149	2	1427
	179544621	179540722	141	149	1	112
	179544066	179540722	143	149	2	220
	179543474	179540722	144	149	1	88
	179542852	179540722	146	149	8	3028
	179542852	179539867	146	#N/A	1	2
	179540648	179539867	149	#N/A	2	9
	179617851	179539840	47	151	1	35
	179557224	179539840	121	151	4	454
	179556743	179539840	122	151	1	14
	179549980	179539840	130	151	1	415
	179549393	179539840	132	151	1	16
	179546103	179539840	138	151	2	78
	179544326	179539840	142	151	6	125
	179543474	179539840	144	151	5	135
	179543141	179539840	145	151	4	46
	179542348	179539840	147	151	5	90
	179541928	179539840	148	151	3	48
	179542852	179539789	146	#N/A	1	66
	179550245	179539136	129	152	1	321
	179548726	179539136	134	152	1	154
	179546388	179539136	137	152	1	1
	179546103	179539136	138	152	1	7
	179540648	179539136	149	152	3	5
	179542848	179539132	#N/A	#N/A	1	3
	179550245	179539118	129	#N/A	1	31
	179541928	179539115	148	#N/A	1	22
	179576671	179539097	97	#N/A	1	29
	179566255	179539097	111	#N/A	1	892
	179549980	179538437	130	153	1	6
	179542852	179538437	146	153	1	221
	179542348	179538437	147	153	1	415
	179550245	179538428	129	#N/A	1	58
	179546388	179538428	137	#N/A	1	53
	179539041	179538428	152	#N/A	7	685
	179539041	179538413	152	#N/A	1	31
	179537644	179537548	#N/A	#N/A	1	1
	179548726	179537430	134	154	1	205
	179543141	179537430	145	154	2	135
	179542852	179537430	146	154	12	452
	179542348	179537430	147	154	1	16
	179539041	179537430	152	154	2	33
	179537362	179537251	154	#N/A	4	15
	179537362	179537237	154	#N/A	1	1
	179549633	179537208	131	155	3	828
	179546388	179537208	137	155	1	18
	179544066	179537208	143	155	1	1
	179543474	179537208	144	155	1	74
	179542852	179537208	146	155	4	1023
	179541928	179537208	148	155	2	305
	179540648	179537208	149	155	1	3
	179539041	179537208	152	155	2	322
	179537134	179537006	155	#N/A	14	189
	179542852	179536994	146	156	1	23
	179537362	179536994	154	156	18	681
	179537134	179536990	155	#N/A	1	1
	179537134	179536970	155	#N/A	1	1
	179539057	179536875	#N/A	#N/A	1	1
	179581870	179536808	#N/A	#N/A	1	2
	179542852	179535897	146	157	1	7
	179538360	179535897	153	157	5	48
	179537362	179535897	154	157	6	173
	179537134	179535897	155	157	4	145
	179536845	179535897	#N/A	157	5	899
	179535817	179535046	157	#N/A	2	3
	179540648	179535022	149	158	4	3290
	179537134	179535022	155	158	12	7973
	179536698	179535022	156	158	10	3105
	179587559	179534992	#N/A	#N/A	1	20
	179547593	179534965	#N/A	#N/A	1	1
	179549980	179534402	130	159	2	4
	179549633	179534402	131	159	1	21
	179544066	179534402	143	159	1	6
	179537362	179534402	154	159	1	6
	179535817	179534402	157	159	1	4
	179542852	179534393	146	#N/A	1	127
	179547938	179534385	135	#N/A	1	15
	179538382	179534340	#N/A	#N/A	1	23
	179534945	179534174	158	160	1	20
	179534319	179534174	159	160	19	250
	179534319	179532448	159	161	17	190
	179534100	179532448	160	161	14	124
	179534319	179532252	159	162	2	194
	179532365	179532252	161	162	25	666
	179532169	179532046	162	163	17	350
	179532143	179532043	#N/A	#N/A	1	1
	179532277	179531832	#N/A	#N/A	1	1
	179534319	179531628	159	164	2	2
	179531963	179531628	163	164	13	184
	179531551	179530518	164	165	12	120
	179531551	179530187	164	166	11	78
	179530435	179530187	165	166	10	64
	179531551	179530181	164	#N/A	1	1
	179534100	179529653	160	167	1	1
	179532169	179529653	162	167	7	129
	179531963	179529653	163	167	11	58
	179531551	179529653	164	167	4	17
	179530435	179529653	165	167	3	40
	179530104	179529653	166	167	11	157
	179537378	179529596	#N/A	#N/A	1	9
	179549393	179529464	132	168	1	6
	179538360	179529464	153	168	2	118
	179537362	179529464	154	168	1	62
	179534100	179529464	160	168	1	1
	179532169	179529464	162	168	1	3
	179531963	179529464	163	168	3	4
	179531551	179529464	164	168	2	2
	179534319	179529455	159	#N/A	1	9
	179534945	179529264	158	169	3	453
	179534319	179529264	159	169	25	674
	179529664	179529173	#N/A	#N/A	1	1
	179534290	179528944	#N/A	#N/A	1	1
	179534945	179528825	158	170	3	59
	179534319	179528825	159	170	14	126
	179529381	179528825	168	170	2	2
	179529187	179528816	169	#N/A	2	11
	179538382	179528763	#N/A	#N/A	15	236
	179534945	179528674	158	#N/A	1	4
	179534319	179528674	159	#N/A	1	2
	179529187	179528674	169	#N/A	6	71
	179532169	179528629	162	171	5	16
	179531551	179528629	164	171	1	1
	179529187	179528629	169	171	17	196
	179534319	179528623	159	#N/A	5	12
	179528742	179528623	170	#N/A	2	7
	179538382	179528567	#N/A	#N/A	11	69
	179537362	179528437	154	172	1	5
	179535817	179528437	157	172	1	70
	179532169	179528437	162	172	1	2
	179529187	179528437	169	172	3	9
	179528742	179528437	170	172	18	381
	179534945	179528431	158	#N/A	4	30
	179534319	179528431	159	#N/A	10	51
	179529187	179528431	169	#N/A	1	1
	179528742	179528431	170	#N/A	1	1
	179528546	179528431	171	#N/A	12	33
	179538382	179528375	#N/A	#N/A	11	72
	179528763	179528374	#N/A	#N/A	1	148
	179528567	179528374	#N/A	#N/A	13	147
	179563570	179528243	113	173	1	3
	179552838	179528243	128	173	1	1
	179544326	179528243	142	173	5	141
	179543141	179528243	145	173	1	18
	179542852	179528243	146	173	2	242
	179540648	179528243	149	173	1	1
	179538360	179528243	153	173	1	68
	179528742	179528243	170	173	11	39
	179528546	179528243	171	173	22	209
	179528354	179528243	172	173	31	435
	179528622	179528235	#N/A	#N/A	1	1
	179528391	179528235	#N/A	#N/A	1	53
	179547938	179528225	135	#N/A	1	250
	179528400	179528222	#N/A	#N/A	1	1
	179528546	179528204	171	#N/A	1	2
	179528354	179528204	172	#N/A	1	1
	179558336	179528076	120	174	1	97
	179528160	179528070	173	#N/A	11	931
	179528391	179528059	#N/A	#N/A	3	20
	179528160	179528059	173	#N/A	1	6
	179590718	179528028	#N/A	#N/A	1	1
	179549980	179527782	130	175	1	11
	179546388	179527782	137	175	1	17
	179542852	179527782	146	175	4	305
	179542348	179527782	147	175	1	108
	179539041	179527782	152	175	8	1229
	179538360	179527782	153	175	15	833
	179537362	179527782	154	175	11	1545
	179532169	179527782	162	175	1	3
	179531963	179527782	163	175	1	2
	179531551	179527782	164	175	1	1
	179529381	179527782	168	175	2	2
	179529187	179527782	169	175	3	8
	179528354	179527782	172	175	1	1
	179528160	179527782	173	175	5	10
	179550245	179527773	129	#N/A	2	97
	179534319	179527773	159	#N/A	3	140
	179527993	179527773	174	#N/A	5	59
	179552838	179527755	128	#N/A	4	57
	179550245	179527755	129	#N/A	1	45
	179535817	179527737	157	#N/A	1	651
	179534945	179527737	158	#N/A	1	8
	179528160	179527737	173	#N/A	1	21
	179529223	179527734	#N/A	#N/A	19	142
	179528181	179527713	#N/A	#N/A	1	1
	179554540	179527539	123	176	1	752
	179527693	179527530	175	#N/A	1	15
	179534319	179527343	159	177	1	76
	179528742	179527343	170	177	1	9
	179528546	179527343	171	177	1	9
	179528354	179527343	172	177	1	9
	179527993	179527343	174	177	1	35
	179527693	179527343	175	177	7	88
	179527260	179527170	177	#N/A	1	1
	179544981	179527145	140	178	1	6
	179527260	179527145	177	178	27	684
	179527693	179526949	175	179	4	64
	179527456	179526949	176	179	14	244
	179527260	179526949	177	179	2	24
	179527065	179526949	178	179	25	790
	179528160	179526931	173	#N/A	1	4
	179527297	179526905	#N/A	#N/A	1	18
	179527456	179526780	176	#N/A	1	1
	179527456	179526755	176	180	14	178
	179527260	179526755	177	180	18	439
	179543474	179526569	144	181	1	100
	179534945	179526569	158	181	4	656
	179534319	179526569	159	181	7	467
	179528742	179526569	170	181	2	7
	179528546	179526569	171	181	1	1
	179528160	179526569	173	181	5	11
	179527456	179526569	176	181	6	22
	179527260	179526569	177	181	5	165
	179527065	179526569	178	181	1	2
	179526869	179526569	179	181	1	5
	179526675	179526569	180	181	27	312
	179526675	179526563	180	#N/A	4	13
	179538382	179526507	#N/A	#N/A	6	130
	179528567	179526506	#N/A	#N/A	7	69
	179528375	179526506	#N/A	#N/A	7	75
	179528181	179526506	#N/A	#N/A	9	40
	179563570	179523982	113	182	1	3
	179552838	179523982	128	182	1	1
	179544326	179523982	142	182	5	141
	179543141	179523982	145	182	1	18
	179542852	179523982	146	182	2	244
	179540648	179523982	149	182	1	1
	179534319	179523982	159	182	27	945
	179528742	179523982	170	182	4	11
	179528546	179523982	171	182	10	99
	179528354	179523982	172	182	17	207
	179527993	179523982	174	182	4	553
	179527456	179523982	176	182	13	112
	179527260	179523982	177	182	6	73
	179526675	179523982	180	182	1	4
	179526486	179523982	181	182	22	161
	179542928	179523974	#N/A	#N/A	1	9
	179528622	179523974	#N/A	#N/A	1	1
	179528391	179523974	#N/A	#N/A	1	53
	179527532	179523974	#N/A	#N/A	1	2
	179527138	179523974	#N/A	#N/A	1	1
	179526562	179523974	#N/A	#N/A	8	28
	179547938	179523964	135	#N/A	1	249
	179528400	179523961	#N/A	#N/A	1	1
	179528546	179523943	171	#N/A	1	2
	179528354	179523943	172	#N/A	1	1
	179528206	179523943	#N/A	#N/A	1	1
	179527693	179523943	175	#N/A	2	34
	179527993	179523937	174	#N/A	4	264
	179527260	179523937	177	#N/A	1	20
	179526675	179523937	180	#N/A	1	2
	179528181	179523919	#N/A	#N/A	3	95
	179526507	179523919	#N/A	#N/A	7	1556
	179558336	179523815	120	183	1	97
	179527693	179523815	175	183	5	8
	179528200	179523809	#N/A	#N/A	1	3
	179528160	179523809	173	#N/A	25	862
	179523939	179523809	#N/A	#N/A	1	3
	179523899	179523809	182	#N/A	24	814
	179528400	179523807	#N/A	#N/A	1	18
	179528160	179523807	173	#N/A	1	66
	179527693	179523807	175	#N/A	1	18
	179523945	179523807	#N/A	#N/A	1	3
	179523915	179523807	#N/A	#N/A	1	2
	179523899	179523807	182	#N/A	1	67
	179528391	179523798	#N/A	#N/A	3	44
	179528160	179523798	173	#N/A	1	7
	179528060	179523798	#N/A	#N/A	2	2127
	179527731	179523798	#N/A	#N/A	1	21
	179523899	179523798	182	#N/A	1	6
	179528206	179523777	#N/A	#N/A	1	7
	179527993	179523777	174	#N/A	1	72
	179527739	179523777	#N/A	#N/A	6	354
	179526915	179523777	#N/A	#N/A	1	2
	179523945	179523777	#N/A	#N/A	1	6
	179590718	179523767	#N/A	#N/A	1	1
	179527993	179523767	174	#N/A	9	1508
	179549980	179523521	130	184	1	11
	179546388	179523521	137	184	1	17
	179542852	179523521	146	184	3	75
	179542348	179523521	147	184	1	108
	179539041	179523521	152	184	7	772
	179538360	179523521	153	184	14	716
	179537362	179523521	154	184	8	605
	179532169	179523521	162	184	1	3
	179531963	179523521	163	184	1	2
	179529381	179523521	168	184	1	1
	179529187	179523521	169	184	1	2
	179528354	179523521	172	184	1	1
	179528160	179523521	173	184	5	10
	179527456	179523521	176	184	1	2
	179526869	179523521	179	184	1	1
	179526486	179523521	181	184	1	1
	179523899	179523521	182	184	5	10
	179550245	179523512	129	#N/A	2	95
	179534319	179523512	159	#N/A	3	149
	179527993	179523512	174	#N/A	5	127
	179527693	179523512	175	#N/A	4	84
	179523732	179523512	183	#N/A	5	151
	179552838	179523494	128	#N/A	4	55
	179550245	179523494	129	#N/A	1	43
	179527693	179523494	175	#N/A	4	49
	179523732	179523494	183	#N/A	1	11
	179535817	179523476	157	#N/A	1	677
	179534945	179523476	158	#N/A	1	8
	179528160	179523476	173	#N/A	1	23
	179527693	179523476	175	#N/A	12	390
	179523899	179523476	182	#N/A	1	23
	179529223	179523473	#N/A	#N/A	14	120
	179527716	179523453	#N/A	#N/A	2	6
	179528181	179523452	#N/A	#N/A	1	2
	179523920	179523452	#N/A	#N/A	1	2
	179554540	179523278	123	185	1	752
	179527693	179523269	175	#N/A	1	22
	179523432	179523269	184	#N/A	1	23
	179534319	179523082	159	186	1	75
	179527993	179523082	174	186	1	35
	179527693	179523082	175	186	6	75
	179527065	179523082	178	186	3	18
	179523732	179523082	183	186	1	64
	179523432	179523082	184	186	6	83
	179527065	179523052	178	#N/A	2	46
	179527297	179523035	#N/A	#N/A	8	1672
	179527102	179523035	#N/A	#N/A	2	11
	179526906	179523035	#N/A	#N/A	3	31
	179527254	179522987	#N/A	#N/A	1	1
	179527260	179522909	177	#N/A	1	1
	179522999	179522909	186	#N/A	1	2
	179544981	179522884	140	187	1	6
	179526869	179522884	179	187	4	34
	179527260	179522878	177	#N/A	2	19
	179522999	179522878	186	#N/A	2	20
	179527693	179522688	175	188	3	42
	179527456	179522688	176	188	12	149
	179527260	179522688	177	188	2	21
	179527065	179522688	178	188	25	778
	179526869	179522688	179	188	1	11
	179523432	179522688	184	188	3	39
	179523195	179522688	185	188	13	173
	179522999	179522688	186	188	2	43
	179522804	179522688	187	188	25	748
	179528160	179522670	173	#N/A	1	6
	179523899	179522670	182	#N/A	1	6
	179526906	179522644	#N/A	#N/A	11	799
	179523036	179522644	#N/A	#N/A	1	36
	179522841	179522644	#N/A	#N/A	1	4
	179526782	179522577	#N/A	#N/A	1	1
	179527456	179522519	176	#N/A	1	1
	179523195	179522519	185	#N/A	1	1
	179522999	179522519	186	#N/A	1	2
	179527456	179522494	176	189	12	123
	179527260	179522494	177	189	16	371
	179523195	179522494	185	189	13	139
	179522999	179522494	186	189	18	601
	179543474	179522308	144	190	1	100
	179534945	179522308	158	190	4	615
	179534319	179522308	159	190	4	211
	179528160	179522308	173	190	4	6
	179527456	179522308	176	190	1	3
	179527260	179522308	177	190	3	59
	179526675	179522308	180	190	12	116
	179523899	179522308	182	190	3	4
	179523195	179522308	185	190	3	18
	179522999	179522308	186	190	5	316
	179522608	179522308	188	190	1	14
	179522414	179522308	189	190	27	371
	179526675	179522302	180	#N/A	4	16
	179522414	179522302	189	#N/A	4	16
	179523975	179522300	#N/A	#N/A	2	2
	179526486	179522269	181	#N/A	1	7
	179523935	179522259	#N/A	#N/A	1	6
	179538382	179522246	#N/A	#N/A	6	128
	179528567	179522245	#N/A	#N/A	5	34
	179528375	179522245	#N/A	#N/A	5	33
	179528181	179522245	#N/A	#N/A	8	49
	179526507	179522245	#N/A	#N/A	10	50
	179523920	179522245	#N/A	#N/A	10	66
	179528654	179519746	#N/A	#N/A	1	3
	179563570	179519722	113	191	1	3
	179544326	179519722	142	191	3	110
	179542852	179519722	146	191	1	228
	179534319	179519722	159	191	21	894
	179528742	179519722	170	191	3	7
	179528546	179519722	171	191	4	64
	179528354	179519722	172	191	11	172
	179527993	179519722	174	191	4	555
	179527456	179519722	176	191	6	70
	179527260	179519722	177	191	4	80
	179526486	179519722	181	191	11	205
	179523732	179519722	183	191	7	1465
	179523195	179519722	185	191	14	109
	179522999	179519722	186	191	5	134
	179522804	179519722	187	191	3	29
	179522608	179519722	188	191	1	32
	179522414	179519722	189	191	1	34
	179522225	179519722	190	191	24	351
	179528391	179519714	#N/A	#N/A	1	53
	179528176	179519714	#N/A	#N/A	1	3
	179527532	179519714	#N/A	#N/A	1	3
	179526562	179519714	#N/A	#N/A	6	43
	179523271	179519714	#N/A	#N/A	1	3
	179522301	179519714	#N/A	#N/A	5	25
	179547938	179519704	135	#N/A	1	249
	179528400	179519701	#N/A	#N/A	1	1
	179523778	179519701	#N/A	#N/A	1	10
	179528546	179519683	171	#N/A	1	2
	179528354	179519683	172	#N/A	1	1
	179528206	179519683	#N/A	#N/A	1	2
	179527693	179519683	175	#N/A	2	37
	179523945	179519683	#N/A	#N/A	1	2
	179523732	179519683	183	#N/A	1	40
	179523432	179519683	184	#N/A	2	37
	179527993	179519677	174	#N/A	4	271
	179527260	179519677	177	#N/A	1	17
	179526675	179519677	180	#N/A	1	3
	179523732	179519677	183	#N/A	5	621
	179522999	179519677	186	#N/A	1	34
	179522414	179519677	189	#N/A	1	2
	179528181	179519659	#N/A	#N/A	2	58
	179523920	179519659	#N/A	#N/A	2	58
	179522246	179519659	#N/A	#N/A	6	53
	179558336	179519555	120	192	1	97
	179527693	179519555	175	192	5	11
	179523732	179519555	183	192	1	8
	179523432	179519555	184	192	5	11
	179528200	179519549	#N/A	#N/A	1	2
	179528160	179519549	173	#N/A	26	494
	179523939	179519549	#N/A	#N/A	1	2
	179523899	179519549	182	#N/A	26	497
	179519639	179519549	191	#N/A	26	492
	179528400	179519547	#N/A	#N/A	1	18
	179528160	179519547	173	#N/A	1	43
	179527693	179519547	175	#N/A	1	21
	179523945	179519547	#N/A	#N/A	1	3
	179523899	179519547	182	#N/A	1	45
	179523778	179519547	#N/A	#N/A	1	60
	179523432	179519547	184	#N/A	1	22
	179519655	179519547	#N/A	#N/A	1	3
	179519639	179519547	191	#N/A	1	43
	179528391	179519538	#N/A	#N/A	3	33
	179528160	179519538	173	#N/A	1	4
	179528060	179519538	#N/A	#N/A	2	919
	179523899	179519538	182	#N/A	1	5
	179523799	179519538	#N/A	#N/A	2	1730
	179523470	179519538	#N/A	#N/A	1	29
	179519639	179519538	191	#N/A	1	5
	179528206	179519517	#N/A	#N/A	1	3
	179527993	179519517	174	#N/A	1	83
	179527739	179519517	#N/A	#N/A	5	171
	179526915	179519517	#N/A	#N/A	1	2
	179523945	179519517	#N/A	#N/A	1	3
	179523732	179519517	183	#N/A	3	840
	179523478	179519517	#N/A	#N/A	6	865
	179522654	179519517	#N/A	#N/A	1	2
	179519685	179519517	#N/A	#N/A	1	3
	179590718	179519507	#N/A	#N/A	1	1
	179527993	179519507	174	#N/A	9	2044
	179549980	179519261	130	193	1	11
	179546388	179519261	137	193	1	17
	179542852	179519261	146	193	3	75
	179542348	179519261	147	193	1	108
	179539041	179519261	152	193	7	772
	179538360	179519261	153	193	14	716
	179537362	179519261	154	193	9	621
	179531963	179519261	163	193	1	2
	179529381	179519261	168	193	1	1
	179529187	179519261	169	193	1	2
	179528354	179519261	172	193	1	1
	179528160	179519261	173	193	5	9
	179527456	179519261	176	193	1	2
	179526486	179519261	181	193	1	1
	179523899	179519261	182	193	5	9
	179523195	179519261	185	193	1	2
	179522608	179519261	188	193	1	1
	179522225	179519261	190	193	1	1
	179519639	179519261	191	193	6	11
	179550245	179519252	129	#N/A	2	180
	179534319	179519252	159	#N/A	3	294
	179527993	179519252	174	#N/A	5	104
	179527693	179519252	175	#N/A	3	40
	179523732	179519252	183	#N/A	5	116
	179523432	179519252	184	#N/A	3	42
	179519472	179519252	192	#N/A	5	194
	179552838	179519234	128	#N/A	4	64
	179550245	179519234	129	#N/A	1	41
	179527693	179519234	175	#N/A	4	81
	179523732	179519234	183	#N/A	1	9
	179523432	179519234	184	#N/A	4	83
	179519472	179519234	192	#N/A	1	13
	179535817	179519216	157	#N/A	1	661
	179534945	179519216	158	#N/A	1	27
	179527693	179519216	175	#N/A	14	562
	179523432	179519216	184	#N/A	14	567
	179519639	179519216	191	#N/A	1	20
	179529223	179519213	#N/A	#N/A	19	633
	179519675	179519207	#N/A	#N/A	1	8
	179527716	179519193	#N/A	#N/A	1	3
	179523455	179519193	#N/A	#N/A	1	5
	179528181	179519192	#N/A	#N/A	1	1
	179523920	179519192	#N/A	#N/A	1	1
	179519660	179519192	#N/A	#N/A	1	1
	179554540	179519018	123	194	1	751
	179534319	179518822	159	195	1	74
	179527993	179518822	174	195	1	35
	179527693	179518822	175	195	6	74
	179527065	179518822	178	195	3	17
	179523732	179518822	183	195	1	63
	179523432	179518822	184	195	6	72
	179522804	179518822	187	195	5	57
	179519472	179518822	192	195	1	126
	179519172	179518822	193	195	6	72
	179518935	179518813	194	#N/A	1	15
	179527065	179518792	178	#N/A	2	16
	179522804	179518792	187	#N/A	1	16
	179527297	179518775	#N/A	#N/A	8	1382
	179527102	179518775	#N/A	#N/A	2	6
	179526906	179518775	#N/A	#N/A	1	12
	179523036	179518775	#N/A	#N/A	8	2667
	179522841	179518775	#N/A	#N/A	2	3
	179522645	179518775	#N/A	#N/A	3	33
	179522995	179518734	#N/A	#N/A	1	9
	179527254	179518727	#N/A	#N/A	1	1
	179522993	179518727	#N/A	#N/A	1	2
	179527260	179518649	177	#N/A	1	1
	179522999	179518649	186	#N/A	1	1
	179518739	179518649	195	#N/A	1	3
	179544981	179518624	140	196	1	6
	179527260	179518624	177	196	32	932
	179526869	179518624	179	196	3	33
	179522608	179518624	188	196	3	50
	179527260	179518618	177	#N/A	2	16
	179522999	179518618	186	#N/A	2	16
	179518739	179518618	195	#N/A	2	18
	179527693	179518428	175	197	4	44
	179527456	179518428	176	197	13	163
	179527260	179518428	177	197	2	16
	179527065	179518428	178	197	23	464
	179526869	179518428	179	197	1	9
	179523432	179518428	184	197	4	42
	179523195	179518428	185	197	14	166
	179522999	179518428	186	197	2	14
	179522804	179518428	187	197	25	516
	179522608	179518428	188	197	1	24
	179519172	179518428	193	197	4	43
	179518935	179518428	194	197	9	75
	179518739	179518428	195	197	2	52
	179518544	179518428	196	197	24	615
	179528160	179518410	173	#N/A	1	2
	179523899	179518410	182	#N/A	1	2
	179519639	179518410	191	#N/A	1	2
	179526906	179518384	#N/A	#N/A	11	582
	179523036	179518384	#N/A	#N/A	1	35
	179522841	179518384	#N/A	#N/A	1	3
	179522645	179518384	#N/A	#N/A	11	1075
	179518776	179518384	#N/A	#N/A	1	52
	179518581	179518384	#N/A	#N/A	1	4
	179526782	179518317	#N/A	#N/A	1	1
	179522521	179518317	#N/A	#N/A	1	1
	179527456	179518259	176	#N/A	1	1
	179523195	179518259	185	#N/A	1	1
	179518739	179518259	195	#N/A	1	3
	179527693	179518234	175	198	19	934
	179527456	179518234	176	198	12	120
	179527260	179518234	177	198	13	247
	179523195	179518234	185	198	12	122
	179522999	179518234	186	198	14	329
	179518935	179518234	194	198	9	85
	179518739	179518234	195	198	18	798
	179543474	179518048	144	199	1	106
	179534945	179518048	158	199	4	624
	179534319	179518048	159	199	3	114
	179528160	179518048	173	199	1	1
	179527456	179518048	176	199	1	2
	179527260	179518048	177	199	2	62
	179526675	179518048	180	199	11	88
	179523899	179518048	182	199	3	4
	179523195	179518048	185	199	1	2
	179522999	179518048	186	199	1	20
	179522414	179518048	189	199	12	110
	179519639	179518048	191	199	2	4
	179518935	179518048	194	199	1	3
	179518739	179518048	195	199	4	448
	179518544	179518048	196	199	1	26
	179518348	179518048	197	199	1	23
	179518154	179518048	198	199	24	299
	179526675	179518042	180	#N/A	3	16
	179522414	179518042	189	#N/A	3	16
	179518154	179518042	198	#N/A	3	16
	179523975	179518040	#N/A	#N/A	1	1
	179519715	179518040	#N/A	#N/A	2	3
	179519518	179518027	#N/A	#N/A	1	3
	179519675	179517999	#N/A	#N/A	1	10
	179538382	179517986	#N/A	#N/A	7	204
	179528567	179517985	#N/A	#N/A	3	17
	179528375	179517985	#N/A	#N/A	3	13
	179528181	179517985	#N/A	#N/A	11	113
	179526507	179517985	#N/A	#N/A	10	100
	179523920	179517985	#N/A	#N/A	9	102
	179522246	179517985	#N/A	#N/A	9	113
	179519660	179517985	#N/A	#N/A	9	117
	179543474	179517851	144	200	1	75
	179534945	179517851	158	200	3	603
	179534319	179517851	159	200	1	68
	179528160	179517851	173	200	1	1
	179527456	179517851	176	200	2	6
	179527260	179517851	177	200	2	47
	179526675	179517851	180	200	6	45
	179523899	179517851	182	200	3	4
	179523195	179517851	185	200	2	6
	179522999	179517851	186	200	2	54
	179522414	179517851	189	200	6	53
	179522225	179517851	190	200	2	4
	179519639	179517851	191	200	4	6
	179518935	179517851	194	200	1	1
	179518739	179517851	195	200	6	467
	179518544	179517851	196	200	3	72
	179518348	179517851	197	200	1	21
	179518154	179517851	198	200	11	145
	179517965	179517851	199	200	6	18
	179527693	179517845	175	#N/A	3	7
	179523432	179517845	184	#N/A	3	7
	179519172	179517845	193	#N/A	3	7
	179522301	179517843	#N/A	#N/A	1	2
	179518041	179517843	#N/A	#N/A	1	58
	179547938	179517833	135	#N/A	1	732
	179553404	179517830	127	#N/A	1	1
	179523778	179517830	#N/A	#N/A	1	6
	179519518	179517830	#N/A	#N/A	1	7
	179519639	179517812	191	#N/A	1	1
	179528567	179517788	#N/A	#N/A	1	6
	179528375	179517788	#N/A	#N/A	1	6
	179528181	179517788	#N/A	#N/A	7	91
	179526507	179517788	#N/A	#N/A	9	109
	179523920	179517788	#N/A	#N/A	8	106
	179522246	179517788	#N/A	#N/A	8	117
	179519660	179517788	#N/A	#N/A	9	102
	179517986	179517788	#N/A	#N/A	11	141
	179534945	179517658	158	201	2	444
	179534319	179517658	159	201	1	45
	179528742	179517658	170	201	4	12
	179528546	179517658	171	201	2	4
	179528354	179517658	172	201	2	4
	179526675	179517658	180	201	4	37
	179526486	179517658	181	201	5	11
	179523899	179517658	182	201	3	3
	179522414	179517658	189	201	4	47
	179522225	179517658	190	201	4	9
	179519639	179517658	191	201	5	10
	179518739	179517658	195	201	1	1
	179518544	179517658	196	201	1	36
	179518154	179517658	198	201	7	98
	179517965	179517658	199	201	14	40
	179517768	179517658	200	201	30	187
	179519720	179517655	#N/A	#N/A	1	5
	179527693	179517652	175	#N/A	2	6
	179523432	179517652	184	#N/A	2	6
	179519172	179517652	193	#N/A	2	6
	179517768	179517652	200	#N/A	1	1
	179528418	179517638	#N/A	#N/A	2	18
	179528224	179517638	#N/A	#N/A	3	13
	179526550	179517638	#N/A	#N/A	1	2
	179523963	179517638	#N/A	#N/A	25	236
	179522289	179517638	#N/A	#N/A	11	36
	179518029	179517638	#N/A	#N/A	11	46
	179517832	179517638	#N/A	#N/A	15	348
	179538382	179517596	#N/A	#N/A	2	3
	179528160	179517596	173	#N/A	1	1
	179523899	179517596	182	#N/A	1	1
	179519639	179517596	191	#N/A	1	1
	179528763	179517595	#N/A	#N/A	1	15
	179528181	179517595	#N/A	#N/A	5	33
	179526507	179517595	#N/A	#N/A	5	33
	179523920	179517595	#N/A	#N/A	4	30
	179522246	179517595	#N/A	#N/A	5	34
	179519660	179517595	#N/A	#N/A	5	33
	179517986	179517595	#N/A	#N/A	6	49
	179534319	179517463	159	202	11	264
	179528546	179517463	171	202	3	88
	179528160	179517463	173	202	1	1
	179526675	179517463	180	202	1	1
	179523899	179517463	182	202	4	8
	179522414	179517463	189	202	1	1
	179519639	179517463	191	202	6	13
	179518935	179517463	194	202	1	3
	179518739	179517463	195	202	1	16
	179518154	179517463	198	202	1	1
	179517965	179517463	199	202	4	7
	179517768	179517463	200	202	3	5
	179517575	179517463	201	202	29	497
	179528546	179517457	171	#N/A	1	1
	179528354	179517457	172	#N/A	1	1
	179527693	179517457	175	#N/A	6	32
	179526486	179517457	181	#N/A	1	1
	179523432	179517457	184	#N/A	6	37
	179522225	179517457	190	#N/A	1	1
	179519172	179517457	193	#N/A	7	44
	179517965	179517457	199	#N/A	1	1
	179517768	179517457	200	#N/A	1	1
	179519715	179517455	#N/A	#N/A	1	1
	179517651	179517455	#N/A	#N/A	2	40
	179528610	179517443	#N/A	#N/A	2	7
	179528418	179517443	#N/A	#N/A	3	38
	179528224	179517443	#N/A	#N/A	4	22
	179526550	179517443	#N/A	#N/A	4	5
	179523963	179517443	#N/A	#N/A	23	271
	179523496	179517443	#N/A	#N/A	1	8
	179522289	179517443	#N/A	#N/A	19	64
	179519236	179517443	#N/A	#N/A	2	253
	179518029	179517443	#N/A	#N/A	17	94
	179517832	179517443	#N/A	#N/A	19	140
	179517639	179517443	#N/A	#N/A	13	64
	179519675	179517414	#N/A	#N/A	1	10
	179538382	179517401	#N/A	#N/A	7	179
	179528567	179517400	#N/A	#N/A	1	5
	179528375	179517400	#N/A	#N/A	2	13
	179528181	179517400	#N/A	#N/A	11	108
	179526507	179517400	#N/A	#N/A	11	125
	179523920	179517400	#N/A	#N/A	11	122
	179522246	179517400	#N/A	#N/A	8	102
	179519660	179517400	#N/A	#N/A	10	124
	179517986	179517400	#N/A	#N/A	11	157
	179517596	179517400	#N/A	#N/A	10	121
	179543474	179517268	144	203	1	99
	179538360	179517268	153	203	1	27
	179534945	179517268	158	203	5	618
	179534319	179517268	159	203	2	74
	179528742	179517268	170	203	3	13
	179528546	179517268	171	203	2	7
	179528354	179517268	172	203	2	7
	179528160	179517268	173	203	1	1
	179527456	179517268	176	203	1	1
	179527260	179517268	177	203	2	52
	179526675	179517268	180	203	5	35
	179526486	179517268	181	203	6	110
	179523899	179517268	182	203	1	2
	179523195	179517268	185	203	1	1
	179522999	179517268	186	203	2	42
	179522414	179517268	189	203	5	52
	179522225	179517268	190	203	9	113
	179519639	179517268	191	203	4	6
	179518935	179517268	194	203	3	12
	179518739	179517268	195	203	4	358
	179518544	179517268	196	203	2	28
	179518154	179517268	198	203	9	115
	179517965	179517268	199	203	26	856
	179517768	179517268	200	203	18	655
	179517575	179517268	201	203	15	160
	179519720	179517265	#N/A	#N/A	1	319
	179534945	179517262	158	#N/A	1	4
	179527693	179517262	175	#N/A	2	9
	179526675	179517262	180	#N/A	1	5
	179523432	179517262	184	#N/A	2	10
	179522414	179517262	189	#N/A	1	5
	179519172	179517262	193	#N/A	2	10
	179518154	179517262	198	#N/A	1	5
	179517575	179517262	201	#N/A	1	3
	179527709	179517260	#N/A	#N/A	1	4
	179523448	179517260	#N/A	#N/A	1	105
	179522301	179517260	#N/A	#N/A	1	60
	179519715	179517260	#N/A	#N/A	8	34
	179519188	179517260	#N/A	#N/A	1	169
	179518041	179517260	#N/A	#N/A	1	92
	179517651	179517260	#N/A	#N/A	2	3
	179517456	179517260	#N/A	#N/A	2	7
	179547938	179517250	135	#N/A	1	245
	179523478	179517247	#N/A	#N/A	1	1
	179519218	179517247	#N/A	#N/A	2	2
	179527993	179517229	174	#N/A	1	15
	179527693	179517229	175	#N/A	3	127
	179523732	179517229	183	#N/A	1	40
	179523432	179517229	184	#N/A	3	127
	179519472	179517229	192	#N/A	1	79
	179519172	179517229	193	#N/A	4	163
	179528763	179517205	#N/A	#N/A	7	259
	179528567	179517205	#N/A	#N/A	4	13
	179528375	179517205	#N/A	#N/A	6	16
	179528181	179517205	#N/A	#N/A	14	384
	179526507	179517205	#N/A	#N/A	15	393
	179523920	179517205	#N/A	#N/A	14	383
	179522246	179517205	#N/A	#N/A	15	392
	179519660	179517205	#N/A	#N/A	14	382
	179517986	179517205	#N/A	#N/A	16	391
	179517789	179517205	#N/A	#N/A	3	3
	179517596	179517205	#N/A	#N/A	16	355
	179517401	179517205	#N/A	#N/A	17	495
	179563570	179517074	113	204	1	3
	179552838	179517074	128	204	1	1
	179544326	179517074	142	204	3	50
	179542852	179517074	146	204	1	228
	179540648	179517074	149	204	1	2
	179534319	179517074	159	204	21	654
	179528742	179517074	170	204	1	1
	179528546	179517074	171	204	4	56
	179528354	179517074	172	204	9	175
	179527993	179517074	174	204	3	343
	179527456	179517074	176	204	6	72
	179527260	179517074	177	204	4	64
	179526869	179517074	179	204	1	12
	179526675	179517074	180	204	1	3
	179526486	179517074	181	204	9	113
	179523732	179517074	183	204	6	1092
	179523195	179517074	185	204	6	72
	179522999	179517074	186	204	4	75
	179522804	179517074	187	204	2	25
	179522608	179517074	188	204	1	22
	179522414	179517074	189	204	1	3
	179522225	179517074	190	204	10	103
	179519472	179517074	192	204	6	2639
	179518935	179517074	194	204	4	13
	179518739	179517074	195	204	5	221
	179518544	179517074	196	204	2	41
	179518348	179517074	197	204	1	51
	179518154	179517074	198	204	2	29
	179517965	179517074	199	204	19	214
	179517768	179517074	200	204	13	120
	179517575	179517074	201	204	8	99
	179517380	179517074	202	204	19	254
	179542928	179517066	#N/A	#N/A	1	3
	179528391	179517066	#N/A	#N/A	1	53
	179527532	179517066	#N/A	#N/A	1	2
	179526562	179517066	#N/A	#N/A	2	8
	179523271	179517066	#N/A	#N/A	1	2
	179522301	179517066	#N/A	#N/A	7	22
	179519655	179517066	#N/A	#N/A	1	7
	179519011	179517066	#N/A	#N/A	1	2
	179518041	179517066	#N/A	#N/A	6	77
	179518002	179517066	#N/A	#N/A	1	9
	179517844	179517066	#N/A	#N/A	5	10
	179517651	179517066	#N/A	#N/A	5	14
	179517612	179517066	#N/A	#N/A	2	16
	179517456	179517066	#N/A	#N/A	6	399
	179517417	179517066	#N/A	#N/A	2	9
	179517261	179517066	#N/A	#N/A	11	56
	179517222	179517066	#N/A	#N/A	5	1093
	179517201	179517066	#N/A	#N/A	2	55
	179547938	179517056	135	#N/A	1	493
	179528400	179517053	#N/A	#N/A	1	1
	179523778	179517053	#N/A	#N/A	1	8
	179519518	179517053	#N/A	#N/A	1	8
	179528546	179517035	171	#N/A	1	2
	179528206	179517035	#N/A	#N/A	1	1
	179527693	179517035	175	#N/A	2	27
	179523945	179517035	#N/A	#N/A	1	1
	179523732	179517035	183	#N/A	1	40
	179523432	179517035	184	#N/A	2	24
	179519685	179517035	#N/A	#N/A	1	1
	179519639	179517035	191	#N/A	1	2
	179519472	179517035	192	#N/A	1	80
	179519172	179517035	193	#N/A	2	30
	179517768	179517035	200	#N/A	1	19
	179527993	179517029	174	#N/A	2	126
	179527260	179517029	177	#N/A	1	21
	179526675	179517029	180	#N/A	1	2
	179523732	179517029	183	#N/A	4	532
	179522999	179517029	186	#N/A	1	17
	179522414	179517029	189	#N/A	1	3
	179519472	179517029	192	#N/A	4	1068
	179518739	179517029	195	#N/A	1	49
	179518154	179517029	198	#N/A	1	3
	179519660	179517011	#N/A	#N/A	1	4
	179517986	179517011	#N/A	#N/A	2	4
[truncated: 1,598 more rows]
