# Supplementary material for: The complexity of titin splicing pattern in human adult skeletal muscles
Source: Skelet Muscle. 2018 Mar 29;8:11. doi: 10.1186/s13395-018-0156-z (PMC5874998; doi:10.1186/s13395-018-0156-z)
Supplement: Supplementary file 7 — Table S6. Previously unreported junctions clustered accordingly to specific skeletal muscle types. (XLSX 17 kb) [file 13395_2018_156_MOESM7_ESM.xlsx]

## Sheet: Sheet2
		Table S6 - Previously unreported junctions clustered accordingly to specific skeletal muscle types
			Donor Exon	Acceptor Exon	#TotReads	Adductor Magnus	Biceps Femoris	Extensor digit. Longus	Flexor hallucis Longus	Gracilis	Sartorius	Semimembranous	Semitendinous	Soleus	Tibialis Anterior	Vastus Lateralis	Vastus Medialis
		junctions involving canonical splice sites out of the repeated region	10	12	63681	5700	3999	9916	6709	8772	5427	2944	4478	2360	836	3326	9214
			10	13	37864	2016	1483	7385	4811	1827	1381	823	1385	943	280	1925	13605
			10	14	25860	1536	747	9749	2545	1511	571	405	1679	923	0	1315	4879
			36	38	2848	174	95	911	436	327	167	0	192	148	3	91	304
			51	54	2319	0	120	839	496	318	127	65	24	0	0	141	189
			85	88	8333	264	623	2910	934	876	864	280	236	0	69	210	1067
			112	114	10267	882	447	4024	1770	1024	73	0	615	188	0	352	892
			116	119	8651	1106	676	1088	1030	645	665	422	590	568	71	667	1123
			132	134	16926	1423	597	6881	1764	1894	820	236	473	432	39	791	1576
			137	143	1865	73	163	752	69	195	142	54	0	65	0	94	258
			144	146	8300	909	435	2723	637	1286	522	137	342	166	51	406	686
			146	151	10262	415	668	3865	525	1722	1435	262	100	223	38	341	668
			146	152	3145	116	81	1474	161	322	250	43	103	48	23	193	331
			147	148	32429	4651	1312	6696	3095	2961	1079	574	1720	784	217	1955	7385
			148	149	26771	4355	1257	5702	2688	2054	1119	462	1174	819	147	1807	5187
			149	150	1304	184	104	251	110	188	53	26	102	31	2	83	170
			150	151	1857	245	144	329	106	245	123	36	107	43	8	128	343
			153	158	12300	1316	527	4061	1132	1999	1175	342	93	215	81	487	872
			154	158	35902	2406	1443	12489	2778	6910	3279	915	738	964	218	1571	2191
			158	159	28020	3825	1025	9718	3282	2101	579	394	1335	776	173	1036	3776
			158	167	1129	139	40	546	139	0	15	0	17	21	0	26	186
			158	168	3759	372	59	1730	443	531	0	29	77	33	0	214	271
			158	171	2965	355	42	1117	349	392	227	26	86	22	0	125	224
			158	172	7567	1903	113	2307	759	815	204	87	303	109	21	230	716
			159	167	3117	75	234	646	323	19	0	14	107	164	15	135	1385
			159	168	3192	289	220	888	487	128	32	37	271	156	38	192	454
			159	171	3722	452	128	1200	489	121	20	47	231	130	19	136	749
			159	172	3627	837	98	624	465	237	38	49	264	104	9	146	756
			167	168	1830	44	331	440	261	5	2	12	72	180	6	153	324
			168	169	8111	381	420	2396	1020	116	10	56	432	415	39	355	2471
			169	170	5910	363	485	1910	902	111	7	41	332	269	35	440	1015
			170	171	3237	185	201	1110	560	46	6	40	215	207	42	182	443
			171	172	1439	18	108	394	224	14	10	24	51	136	18	107	335
			202	203	1358	133	27	686	228	74	15	3	37	55	4	9	87
			203	209	1463	350	124	97	159	49	166	0	38	59	17	62	342
			208	210	1741	0	99	788	349	123	119	64	0	68	0	25	106
			212	213	28311	2766	1283	9175	3168	2087	849	372	1502	827	142	1292	4848
			213	214	8695	1159	713	1811	1291	174	47	114	892	398	65	623	1408
			214	215	13360	1076	749	2908	2000	253	49	127	1168	460	71	653	3846
			215	216	14850	1414	934	3047	1870	298	63	153	1327	446	83	929	4286
			215	217	1647	86	90	370	470	14	0	13	61	64	21	96	362
			216	217	11704	1278	690	2639	1868	192	56	100	982	344	74	695	2786
			217	218	10983	991	739	1353	1337	108	52	76	670	330	63	862	4402
			219	222	1146	113	45	233	176	88	33	0	23	45	0	77	313
			224	226	3126	616	203	546	139	299	278	52	176	60	3	205	549
			362	364	5458	346	195	1881	848	383	176	129	284	204	21	284	707
		junctions involving alternative splice sites	c.669 (ex5)	c.673 (ex6 - alt acc)	1195	79	7	293	124	89	34	22	30	18	0	29	470
			c.1398 (ex8)	c.1399-3 (int8 - alt acc)	6992	706	281	1811	841	567	356	146	348	174	49	294	1419
			c.9471 (ex40)	c.9508 (ex41 - alt acc)	10437	1045	542	3469	1383	426	473	1	448	268	0	520	1862
			c.22528 (ex78)	c.22871 (ex80 - alt acc)	1287	204	120	161	132	185	48	28	76	44	6	180	103
			c.29124 (ex102 - alt don)	c.29228 (ex103 - alt acc)	3807	10	13	347	996	815	398	261	209	293	1	455	9
			c.30754 (ex113)	c.30757 (ex114 - alt acc)	1537	102	30	747	214	19	40	35	96	0	0	48	206
			c.31426 (ex118)	c.31433 (ex119 - alt acc)	4960	669	243	1074	665	529	272	231	253	88	0	490	446
			c.31762 (ex122)	c.31769 (ex123 - alt acc)	3455	565	178	1790	291	230	65	0	0	43	0	106	187
			c.32197 (ex127)	c.32207 (ex128 - alt acc)	1018	103	7	407	85	160	47	2	55	0	0	63	89
			c.32392 (ex129)	c.32399 (ex130 - alt acc)	5055	499	290	1147	597	818	277	167	239	374	40	246	361
			c.33910 (ex145)	c.33917 (ex146 - alt acc)	1733	140	83	910	252	81	31	0	0	21	0	0	215
			c.33994 (ex146)	c.34301 (ex148 - alt acc)	12820	2800	0	3785	1712	695	250	159	513	300	0	450	2156
			c.38058 (ex191 - alt don)	c.39484 (ex208 - alt acc)	1038	146	27	29	62	272	87	48	100	116	39	68	44
			c.38058 (ex191 - alt don)	c.38980 (ex202 - alt acc)	1427	189	67	53	115	395	107	61	131	122	16	110	61
			c.39063 (ex203 - alt don)	c.39484 (ex208 - alt acc)	2300	334	107	209	55	552	364	187	182	156	0	66	88
			c.39147 (ex204 - alt don)	c.39484 (ex208 - alt acc)	4744	497	218	454	326	973	443	232	387	223	100	347	544
			c.40786 (ex223)	c.40790 (ex224 - alt acc)	1518	222	91	394	181	133	78	24	80	50	0	39	226
			c.40876 (ex224)	c.40880 (ex225 - alt acc)	1635	146	9	666	231	195	68	28	61	81	0	61	89
			c.44646 (ex243 - alt don)	c.44914 (ex245)	10706	369	226	4251	572	1917	914	0	793	0	0	279	1385
			alt don= alternative donor; alt acc=alternative acceptor
